# Supplementary material for: Genetic control of root/shoot biomass partitioning in barley seedlings
Source: Front Plant Sci. 2024 Dec 2;15:1408043. doi: 10.3389/fpls.2024.1408043 (PMC11646724; doi:10.3389/fpls.2024.1408043)
Supplement: Supplementary file 2 [file DataSheet2.xlsx]

## Sheet: Supplementary Tables legends
					Genetic control of root/shoot biomass partitioning in barley seedlings
					Alejandra Cabeza, Ana M. Casas*, Beatriz Larruy, María Asunción Costar, Vanesa Martínez, Bruno Contreras-Moreira, Ernesto Igartua
					Aula Dei Experimental Station, EEAD, CSIC, Avenida Montañana 1005, 50059-Zaragoza, Spain
					* Correspondence:
					Corresponding Author
					acasas@eead.csic.es
Supplementary Table 1	Genetic map constructed with 1353 SNP markers for the RIL popualtion derived from SBCC146 and SBCC73
Supplementary Table 2	Phenotypic data for RIL population and its parents. REML means for RDW (mg), SDW (mg) , TDW (mg) and RatioRS.
Supplementary Table 3	High confidence genes with exome capture data and relevant polymorphism between the parents of the population, SBCC073 x SBCC146, located in the confidence interval of the biomass partitioning QTL
	on chromosome 5H. The QTL peak is bold marked.
Supplementary Table 4	Transcriptome projects analyzed in this study.
Supplementary Table 5	Gene variants identified in exome capture or RNAseq transcripts. In all cases, the effect is an amino acid substitution.
	SIFT scores predicting the effect of that change are indicated. Those labelled in red represent deleterious mutations.

## Sheet: SuppTable1
SNP name	chr	Position cM	Position bp	SBCC146	SBCC073	001	002	003	004	006	008	009	010	011	012	014	017	019	020	021	022	023	024	028	031	033	034	035	036	038	040	041	044	048	049	050	052	053	059	061	062	065	067	068	069	070	076	079	080
JHI-Hv50k-2016-127	1H	0	49952	T	C	T	T	C	C	T	C	C	T	T	C	T	C	T	T	C	T	C	C	C	T	C	C	C	T	C	C	C	Y	Y	T	C	C	C	T	T	T	T	T	T	C	T	T	T	C
JHI-Hv50k-2016-392	1H	1.594	669182	T	C	T	T	C	C	T	C	C	T	T	T	T	C	T	T	C	T	C	C	C	T	C	C	C	C	C	C	C	T	Y	T	C	C	C	T	T	T	T	T	T	C	T	T	T	C
JHI-Hv50k-2016-468	1H	1.834	673917	A	G	A	A	G	G	A	G	G	A	A	A	A	G	A	A	G	A	G	G	G	A	G	G	G	G	G	G	G	A	R	A	G	G	G	A	A	A	A	A	A	G	A	A	A	G
JHI-Hv50k-2016-1198	1H	2.761	1515895	A	G	A	A	G	G	A	G	G	A	A	A	A	G	A	A	G	A	G	G	G	A	G	G	G	A	G	G	G	A	R	A	G	G	G	A	A	A	A	A	A	G	A	A	A	G
JHI-Hv50k-2016-1377	1H	3.425	1633057	T	C	T	T	C	C	T	C	C	T	T	T	T	C	T	T	C	T	C	C	C	T	C	C	C	T	C	C	C	T	Y	T	C	C	C	T	T	T	T	T	T	C	T	T	T	C
JHI-Hv50k-2016-1755	1H	4.555	1710185	G	A	G	G	A	A	G	A	A	G	G	G	G	A	G	G	A	G	A	A	A	G	A	A	A	G	A	A	A	G	R	G	A	A	A	G	G	G	G	G	G	A	G	G	G	A
BOPA2_12_30944	1H	9.127	2086250	A	C	A	A	C	C	A	C	C	A	A	A	A	C	A	A	C	A	A	C	C	A	C	A	C	A	M	C	C	A	M	A	C	C	C	A	A	A	A	A	A	C	C	A	A	C
JHI-Hv50k-2016-5139	1H	11.227	5160826	C	T	C	C	T	T	T	T	T	C	C	C	C	T	C	C	T	C	C	T	T	C	T	C	T	C	Y	T	T	C	Y	C	T	T	T	C	C	C	C	C	C	T	T	C	C	T
JHI-Hv50k-2016-5040	1H	11.987	5111610	C	T	C	T	T	T	T	T	T	C	C	C	C	T	C	C	T	C	C	T	T	C	T	C	T	C	Y	T	T	C	Y	C	T	T	T	C	C	C	C	C	C	T	T	C	C	T
JHI-Hv50k-2016-4426	1H	13.493	4919585	C	A	C	A	A	A	A	A	A	C	C	C	C	A	C	C	A	C	C	A	M	C	A	C	A	C	M	A	A	C	C	C	A	C	A	C	C	C	C	C	C	A	A	C	C	A
JHI-Hv50k-2016-4156	1H	13.761	4485363	C	A	C	A	A	A	A	A	A	C	C	C	C	A	C	C	A	C	C	A	M	C	A	C	A	C	M	A	A	C	C	C	A	C	A	C	C	C	C	C	C	A	A	C	C	A
JHI-Hv50k-2016-3897	1H	14.463	4384037	C	A	C	A	A	A	A	A	A	C	C	C	C	A	C	C	A	C	C	A	M	C	A	C	A	C	M	A	A	C	C	C	A	C	A	C	C	C	C	C	C	A	A	C	C	A
JHI-Hv50k-2016-7067	1H	14.749	6143460	C	T	C	T	T	T	T	T	T	C	C	C	C	T	C	C	T	C	C	T	Y	C	T	C	T	C	Y	T	T	C	C	C	T	C	T	C	C	C	C	C	C	T	T	C	C	T
JHI-Hv50k-2016-6897	1H	15.279	6154994	C	failed	C	failed	failed	failed	failed	failed	failed	C	C	C	C	failed	C	C	failed	C	C	failed	C	C	failed	C	failed	C	failed	failed	failed	C	C	C	failed	C	failed	C	C	C	C	C	C	failed	failed	C	C	failed
JHI-Hv50k-2016-7265	1H	16.14	6708739	A	G	A	G	G	G	G	A	G	A	A	A	A	G	A	A	G	A	A	G	R	A	G	A	G	A	G	G	G	A	A	A	G	A	G	A	A	A	A	A	A	G	G	A	A	G
JHI-Hv50k-2016-7695	1H	17.601	6981224	T	C	T	C	C	C	C	T	C	T	T	T	T	C	T	T	C	T	T	C	Y	T	C	T	C	T	C	C	C	T	T	T	C	T	C	T	T	T	T	T	T	C	C	T	T	C
JHI-Hv50k-2016-7936	1H	18.139	7765196	G	A	G	A	A	A	A	G	A	G	G	G	G	A	G	G	A	G	G	A	R	G	A	G	A	G	A	A	A	G	G	G	A	G	A	G	G	G	G	G	G	A	A	G	G	A
JHI-Hv50k-2016-7985	1H	18.736	8054795	A	G	A	G	G	G	G	A	G	A	A	A	A	G	A	A	G	A	A	G	failed	A	G	A	G	A	G	G	G	A	A	A	G	A	G	A	A	A	A	A	A	G	G	A	A	G
JHI-Hv50k-2016-8214	1H	19.339	8217310	T	C	T	C	C	C	C	T	C	T	T	T	T	C	T	T	C	T	T	C	Y	T	C	T	C	T	C	C	C	T	T	T	C	T	C	T	T	T	T	T	T	C	C	T	T	C
JHI-Hv50k-2016-8841	1H	20.834	8865842	T	C	T	C	C	C	C	T	C	T	T	T	T	C	T	T	C	T	T	C	Y	T	C	T	C	T	C	C	C	T	T	T	C	T	C	T	T	T	T	C	T	C	C	T	T	C
JHI-Hv50k-2016-9618	1H	21.841	9334992	C	T	C	T	T	T	T	C	T	C	C	C	C	T	C	C	T	C	C	T	Y	C	T	C	T	C	T	T	T	C	C	C	T	C	T	C	C	C	C	T	T	T	T	C	C	T
SCRI_RS_148560	1H	22.136	9754574	G	T	G	T	T	T	T	G	T	G	G	G	G	T	G	G	T	G	G	T	K	G	T	G	T	G	T	T	T	G	G	G	T	G	T	G	G	G	G	T	T	T	T	G	G	T
JHI-Hv50k-2016-10570	1H	23.409	11245886	T	C	T	C	C	C	C	T	C	T	T	T	T	C	T	T	C	T	T	C	Y	T	C	T	C	T	C	C	C	T	T	T	C	T	C	T	T	T	T	C	C	C	C	T	T	C
JHI-Hv50k-2016-10994	1H	25.442	11796532	T	C	T	C	C	C	C	T	T	T	T	T	T	C	T	T	C	T	T	C	Y	T	C	T	C	T	C	C	C	T	T	T	C	T	C	T	T	T	T	C	C	C	T	T	T	C
JHI-Hv50k-2016-11234	1H	25.752	12107088	G	A	G	A	A	A	A	G	G	G	G	G	G	A	G	G	A	G	G	A	R	G	A	G	A	G	A	A	A	G	G	G	G	G	A	G	G	G	G	A	A	A	G	G	G	A
SCRI_RS_189465	1H	26.675	13187033	T	C	T	C	T	C	C	T	T	T	T	T	T	C	T	T	C	T	T	C	T	T	C	T	C	T	C	C	C	T	T	T	T	T	C	T	T	T	T	C	C	C	T	T	T	C
JHI-Hv50k-2016-11651	1H	26.905	13210522	G	T	G	T	G	T	T	G	G	G	G	G	G	T	G	G	T	G	G	T	K	G	T	G	T	G	T	T	T	G	G	G	G	G	T	G	G	G	G	T	T	T	G	G	G	T
JHI-Hv50k-2016-11714	1H	27.17	13344354	A	G	A	G	A	G	G	A	A	A	A	A	A	G	A	A	G	A	A	G	R	A	G	A	G	A	G	G	G	A	A	A	A	A	G	A	A	A	A	G	G	G	A	A	A	G
JHI-Hv50k-2016-11910	1H	28.257	13433309	A	G	A	G	A	G	G	A	A	A	A	A	A	A	A	A	G	A	A	G	R	A	G	A	G	A	G	G	G	A	A	A	A	A	G	A	A	A	A	G	G	G	A	A	A	G
SCRI_RS_139220	1H	28.557	13863417	A	G	A	G	A	G	G	A	A	A	A	A	A	A	A	A	G	A	A	G	R	A	G	A	G	A	G	G	G	A	A	A	A	A	G	A	A	A	A	G	G	G	A	A	A	G
JHI-Hv50k-2016-12926	1H	34.775	14848408	A	G	G	G	A	G	G	A	A	A	A	G	A	G	A	A	G	A	A	G	A	A	G	A	G	A	G	G	G	A	A	A	A	A	G	G	A	A	G	G	G	G	A	A	A	G
JHI-Hv50k-2016-13004	1H	35.919	15093474	G	T	T	T	G	T	T	G	G	G	G	T	G	T	G	G	T	G	G	T	G	G	T	G	T	G	T	T	T	G	G	G	G	G	T	T	G	G	T	T	T	T	G	G	G	T
SCRI_RS_4891	1H	37.448	15529282	failed	G	G	G	failed	G	failed	failed	failed	failed	failed	G	failed	G	failed	failed	G	failed	failed	G	failed	failed	G	failed	G	failed	G	G	G	failed	failed	failed	failed	failed	G	G	failed	failed	G	failed	G	G	failed	failed	failed	G
JHI-Hv50k-2016-13264	1H	38.218	15755085	G	A	A	A	G	A	G	G	G	G	G	A	G	A	G	G	A	G	G	A	G	G	A	G	A	G	A	A	A	G	G	G	G	G	A	A	G	G	A	G	A	A	G	G	G	A
JHI-Hv50k-2016-13372	1H	38.511	16288029	T	G	G	G	T	G	T	T	T	T	T	G	T	G	T	T	G	T	T	G	T	T	G	T	G	T	G	G	G	T	T	T	T	T	G	G	T	T	G	T	G	G	T	T	T	G
JHI-Hv50k-2016-14683	1H	40.725	20592889	T	G	G	G	T	G	T	T	T	T	T	G	T	G	T	T	G	T	T	G	T	T	G	T	G	T	G	G	G	T	T	T	T	T	G	T	T	T	G	T	G	G	T	T	T	G
BOPA1_5318-436	1H	40.805	20591395	C	A	A	A	C	A	C	C	C	C	C	A	C	A	C	C	A	C	C	A	C	C	A	C	A	C	A	A	A	C	C	C	C	C	A	C	C	C	A	C	A	A	C	C	C	A
BOPA1_6081-850	1H	43.279	21488936	C	A	A	A	C	A	C	C	C	C	C	A	C	A	C	C	A	C	C	A	C	C	A	C	A	C	A	A	A	C	C	C	C	C	A	C	C	C	A	C	A	A	C	C	C	A
JHI-Hv50k-2016-16019	1H	48.444	23997939	A	G	G	G	A	G	A	A	A	A	A	G	A	G	A	G	G	A	A	G	A	A	G	G	G	A	G	G	G	A	R	G	A	A	G	A	A	A	G	A	G	G	A	A	A	G
BOPA1_3751-1136	1H	50.595	24636462	G	C	C	C	G	C	G	G	G	G	G	C	G	C	G	C	C	G	G	C	G	G	C	C	C	G	C	C	C	G	S	C	G	G	C	G	G	G	C	G	C	C	G	G	G	C
JHI-Hv50k-2016-16712	1H	54.608	29249743	A	G	G	G	A	G	A	A	A	A	A	G	A	G	A	G	G	A	G	G	A	A	G	G	G	A	G	G	G	A	R	G	A	A	G	A	A	A	G	A	G	G	A	A	A	G
JHI-Hv50k-2016-16937	1H	56.519	30266939	A	C	A	C	A	C	A	A	A	A	A	C	A	C	A	C	C	C	C	C	A	A	C	C	C	A	C	C	C	A	M	C	A	A	C	A	A	A	C	A	C	C	A	A	A	C
JHI-Hv50k-2016-17273	1H	58.774	32376010	A	G	A	G	A	G	A	A	A	A	A	G	A	G	A	G	G	G	G	G	A	A	G	G	G	A	G	G	G	A	R	G	A	A	G	A	A	A	A	A	G	G	A	A	A	G
BOPA2_12_30336	1H	59.268	32536999	G	A	G	A	G	A	G	G	G	G	G	A	G	A	G	A	A	A	A	A	G	G	A	A	A	G	A	A	A	G	R	A	G	G	A	G	G	G	G	G	A	A	G	G	G	A
JHI-Hv50k-2016-17526	1H	60.051	32858572	G	A	G	A	G	A	G	G	G	G	G	A	G	A	G	A	A	A	A	A	G	G	A	A	A	G	A	A	A	G	R	A	G	G	A	G	G	G	G	G	A	A	G	A	A	A
SCRI_RS_170869	1H	60.353	35004618	G	A	G	A	G	A	G	G	G	G	G	A	G	A	G	A	A	A	A	A	G	G	A	A	A	G	A	A	A	G	R	A	G	G	A	G	G	G	G	G	A	A	G	A	A	A
BOPA1_2314-1412	1H	61.072	37687340	A	G	A	G	A	G	A	A	A	A	A	G	A	G	A	G	G	G	G	G	A	A	G	G	G	A	G	G	G	A	R	G	A	A	G	A	A	G	A	A	G	G	A	G	G	G
JHI-Hv50k-2016-18138	1H	61.605	38010254	G	A	G	A	G	A	G	G	G	G	G	A	G	A	G	A	A	A	A	A	G	G	A	A	A	G	A	A	A	G	R	A	G	G	A	G	G	A	G	G	A	A	G	A	A	A
BOPA1_409-1643	1H	61.66	38014817	G	A	G	A	G	A	G	G	G	G	G	A	G	A	G	A	A	A	A	A	G	G	A	A	A	G	A	A	A	G	R	A	G	G	A	G	G	A	G	G	A	A	G	A	A	A
JHI-Hv50k-2016-18451	1H	61.95	40331957	A	G	A	G	A	G	A	A	A	A	A	G	A	G	A	G	G	G	G	G	A	A	G	G	G	A	G	G	G	A	R	G	A	A	G	A	A	G	A	A	G	G	A	G	G	G
BOPA2_12_30268	1H	62.243	41230446	A	G	A	G	A	G	A	R	A	A	A	G	A	G	A	G	G	G	G	G	A	A	G	G	G	A	G	G	G	A	R	G	A	A	G	A	A	G	A	A	G	G	A	G	G	G
JHI-Hv50k-2016-18529	1H	62.787	42001686	C	A	C	A	C	A	C	M	C	C	C	A	C	A	C	A	A	A	A	A	C	C	A	A	A	C	A	A	A	C	M	A	C	C	A	C	C	A	C	C	A	A	C	A	A	A
BOPA1_2407-1771	1H	64.1	58303856	A	G	A	G	A	G	A	R	A	A	A	G	A	G	A	G	G	G	G	G	G	A	G	G	G	A	G	G	G	A	R	G	A	A	G	A	A	G	A	A	G	G	A	G	R	G
JHI-Hv50k-2016-19217	1H	64.44	60247805	C	T	C	T	C	T	C	Y	C	C	C	T	C	T	C	T	T	T	T	T	T	C	T	T	T	C	T	T	T	C	Y	T	C	C	T	C	C	T	C	C	T	T	C	T	Y	T
JHI-Hv50k-2016-19334	1H	64.949	65137748	C	T	C	T	C	T	C	Y	C	C	C	T	C	T	C	T	T	T	T	T	T	C	T	T	T	C	T	T	T	C	Y	T	C	C	T	C	C	T	C	C	T	T	C	T	Y	T
JHI-Hv50k-2016-19966	1H	65.239	72553091	T	G	T	G	T	G	T	K	T	T	T	G	T	G	T	G	G	G	G	G	G	T	G	G	G	T	G	G	G	T	K	G	T	T	G	T	T	G	T	T	G	G	T	G	K	G
BOPA1_8166-525	1H	66.212	74788843	A	G	A	G	A	G	A	R	A	A	A	G	A	G	A	G	G	G	G	G	G	A	G	G	G	A	G	G	G	A	R	G	A	A	A	A	A	G	A	A	G	G	A	G	R	G
BOPA2_12_30796	1H	67.027	77787296	A	G	A	G	A	G	A	R	A	A	A	G	A	G	A	A	G	G	G	G	G	A	G	G	G	A	G	G	G	A	R	G	A	A	A	A	A	G	A	A	G	G	A	G	R	G
BOPA1_5019-879	1H	67.262	80769471	A	G	A	G	A	G	A	A	A	A	A	G	A	G	A	A	G	G	G	G	G	A	G	G	G	A	G	G	G	A	A	G	A	A	A	A	A	G	A	A	G	G	A	G	A	G
BOPA2_12_10235	1H	67.757	81464188	C	A	C	A	C	A	C	M	C	C	C	A	C	A	C	C	A	A	A	A	A	C	A	A	A	C	A	A	A	C	M	A	C	C	C	C	C	A	C	C	A	A	C	A	M	A
JHI-Hv50k-2016-20431	1H	68.043	84939506	C	A	C	A	C	A	C	M	C	C	C	A	C	A	C	C	A	A	A	A	A	C	A	A	A	C	A	A	A	C	M	A	C	C	C	C	C	A	C	C	A	A	C	A	M	A
BOPA1_3444-1044	1H	68.837	88998108	A	G	A	G	A	G	A	R	A	A	A	G	A	G	A	A	G	G	G	G	G	A	G	G	G	A	G	G	G	A	G	G	A	G	A	A	A	G	A	A	G	G	A	G	R	G
JHI-Hv50k-2016-20781	1H	69.104	113659611	G	A	G	A	G	A	G	R	G	G	G	A	G	A	G	G	A	A	A	A	A	G	A	A	A	G	A	A	A	G	A	A	G	A	G	G	G	A	G	G	A	A	G	A	R	A
SCRI_RS_193640	1H	69.343	296741487	A	G	A	G	A	G	A	R	A	A	A	G	A	G	A	A	G	G	G	G	G	A	G	G	G	A	G	G	G	A	G	G	A	G	A	A	A	G	G	A	G	G	A	G	R	G
JHI-Hv50k-2016-24648	1H	70.193	325751135	A	G	A	G	A	G	A	R	A	A	A	G	A	G	A	A	G	G	G	G	G	A	G	G	G	A	G	G	G	A	G	G	A	G	A	A	A	G	G	A	G	G	A	G	R	A
SCRI_RS_7197	1H	70.471	328638381	G	A	G	A	G	A	G	R	G	G	G	A	G	A	G	G	A	A	A	A	A	G	A	A	A	G	A	A	A	G	A	A	G	A	G	G	G	A	A	G	A	A	G	A	R	G
JHI-Hv50k-2016-24899	1H	71.139	328797554	C	A	C	A	C	A	C	A	C	C	C	A	C	C	C	C	A	A	A	A	A	C	A	A	A	C	A	A	A	C	A	A	C	A	C	C	C	A	A	C	A	A	C	A	M	C
JHI-Hv50k-2016-25062	1H	72.224	330104460	T	C	T	C	T	C	T	C	T	T	T	C	T	T	T	T	C	C	C	C	C	T	C	C	T	T	C	C	C	T	C	C	T	C	T	T	T	C	C	T	C	C	T	C	Y	T
JHI-Hv50k-2016-25378	1H	73.534	332089904	C	A	C	A	C	A	C	A	C	C	C	A	C	C	C	C	A	A	A	A	A	C	A	A	C	C	A	A	A	C	A	A	C	A	C	C	C	A	A	C	A	A	C	A	M	C
JHI-Hv50k-2016-25431	1H	74.307	332530374	C	T	C	T	C	T	C	T	C	C	C	T	C	C	C	C	T	T	T	T	T	C	T	T	C	C	T	T	T	C	T	T	C	T	C	C	C	T	T	C	T	T	C	T	T	C
JHI-Hv50k-2016-25580	1H	74.814	333661166	T	C	T	C	T	C	T	C	T	T	T	C	T	T	T	T	C	C	C	C	C	T	C	C	T	T	C	C	C	T	C	C	T	C	T	T	T	C	C	T	C	C	T	C	C	T
JHI-Hv50k-2016-25723	1H	75.34	334248523	T	C	T	C	T	T	T	C	T	T	T	C	T	T	T	T	C	C	C	C	C	T	C	C	T	T	C	C	C	T	C	C	T	C	T	T	T	C	C	T	C	C	T	C	C	T
JHI-Hv50k-2016-27619	1H	78.83	359143513	C	T	C	T	C	C	C	Y	C	C	C	T	C	C	C	C	T	C	T	T	T	C	T	T	C	C	T	T	T	C	T	T	C	T	T	C	C	T	Y	C	T	T	C	T	T	C
SCRI_RS_153733	1H	78.898	359793238	A	G	A	G	A	A	A	R	A	A	A	G	A	A	A	A	G	A	G	G	G	A	G	G	A	A	G	G	G	A	R	G	A	G	G	A	A	G	R	A	G	G	A	G	G	A
JHI-Hv50k-2016-27968	1H	79.47	364797657	G	A	G	A	G	G	G	R	G	G	G	A	G	G	G	G	A	G	A	A	A	G	A	A	G	G	A	A	A	G	R	A	G	R	A	G	G	A	G	G	A	A	G	A	A	G
BOPA2_12_30243	1H	80.015	367942687	A	G	A	G	A	A	A	R	A	A	A	G	A	A	A	A	G	A	G	G	G	A	G	G	A	A	G	G	G	A	R	G	A	R	G	A	A	A	A	A	G	G	A	G	G	A
SCRI_RS_161643	1H	80.328	372302964	T	C	T	C	T	T	T	Y	T	T	T	C	T	T	T	T	C	T	C	C	C	T	C	C	T	T	C	C	C	T	Y	C	T	Y	C	T	T	T	T	T	C	C	T	C	C	T
JHI-Hv50k-2016-28331	1H	81.432	376387670	A	G	A	G	A	A	A	R	A	A	A	G	A	A	A	A	G	A	G	G	G	A	G	G	A	A	G	G	G	A	R	G	A	R	G	A	A	A	A	A	G	G	A	G	G	A
BOPA2_12_30343	1H	81.728	379417623	G	A	G	A	G	G	G	R	G	G	G	A	G	G	G	G	A	G	A	A	A	G	A	A	G	G	A	A	A	G	R	A	G	R	A	G	G	G	G	G	A	A	G	A	A	G
JHI-Hv50k-2016-28721	1H	82.181	380435216	T	C	T	C	T	T	T	Y	T	T	T	C	T	T	T	T	C	T	C	C	C	T	C	C	T	T	C	C	C	T	Y	C	T	Y	C	T	T	T	C	T	C	C	T	C	C	T
SCRI_RS_207335	1H	84.405	387266213	T	C	T	T	T	T	T	T	T	T	T	C	T	C	T	T	C	T	C	C	C	Y	T	C	T	T	C	C	C	T	C	C	T	C	C	T	T	T	C	T	C	C	T	T	C	T
JHI-Hv50k-2016-30261	1H	87.224	392811709	T	C	T	T	T	T	T	T	T	T	T	C	T	C	T	C	C	T	C	C	C	Y	T	C	T	T	C	C	C	T	C	C	T	C	C	T	T	T	C	T	C	C	T	T	C	T
BOPA2_12_30115	1H	87.525	394212300	A	C	A	A	A	A	A	C	A	A	C	C	A	C	A	C	C	A	C	C	C	A	A	C	A	A	C	C	C	A	C	C	A	C	C	A	A	A	C	A	C	C	A	A	C	A
BOPA1_1857-64	1H	89.665	396004558	G	C	G	G	G	G	G	G	G	G	C	C	G	C	G	C	C	G	C	C	C	G	G	C	G	G	C	C	C	G	C	C	G	C	C	G	G	G	C	G	C	C	G	G	C	G
BOPA2_12_10201	1H	90.638	403048253	C	A	C	C	C	C	C	C	C	C	A	A	C	A	C	A	A	C	A	A	A	C	C	A	C	C	A	A	A	C	A	A	C	A	A	C	C	C	A	C	A	A	C	C	A	C
BOPA1_1190-86	1H	91.554	404315544	G	A	G	A	G	G	G	G	G	G	A	A	G	A	G	A	A	G	A	A	A	G	G	G	G	G	A	A	A	G	A	A	G	R	A	G	G	G	A	G	A	A	G	G	A	G
JHI-Hv50k-2016-32395	1H	92.437	406801437	T	C	T	C	T	T	T	T	T	T	C	C	T	C	T	C	C	T	C	C	C	T	T	T	T	T	C	C	C	T	C	C	T	Y	C	T	T	T	C	T	C	C	T	T	C	T
SCRI_RS_2945	1H	92.952	407539971	A	C	A	C	A	A	A	A	A	A	C	C	A	C	A	C	C	A	C	C	C	A	A	A	A	A	C	C	C	A	C	C	A	M	C	A	A	A	C	A	C	C	A	A	C	A
BOPA1_4178-1592	1H	93.978	408764804	A	G	A	G	A	A	A	A	A	A	G	G	A	G	A	G	G	A	G	G	G	A	A	A	A	A	G	G	G	A	G	G	A	R	G	A	A	A	G	A	G	A	A	A	G	A
BOPA1_5768-469	1H	94.201	409060255	G	A	G	A	G	G	G	G	G	G	A	A	G	A	G	A	A	G	A	A	A	G	G	G	G	G	A	A	A	G	A	A	G	R	A	G	G	G	A	G	A	G	G	G	A	G
JHI-Hv50k-2016-33054	1H	94.754	412168800	T	C	T	C	T	T	T	T	T	T	C	C	T	C	T	C	C	T	C	C	C	T	T	T	T	T	C	C	C	T	C	C	T	Y	C	T	T	T	C	T	C	T	T	T	C	T
JHI-Hv50k-2016-33086	1H	94.914	412692075	A	C	A	C	A	A	A	A	A	A	C	C	A	C	A	C	C	A	C	C	C	A	A	A	A	A	C	C	C	A	C	C	A	M	C	A	A	A	C	A	C	A	A	A	C	A
JHI-Hv50k-2016-33180	1H	95.463	416820267	G	A	G	A	G	G	G	G	G	G	A	A	G	A	G	A	A	G	A	A	A	G	G	G	G	G	A	A	A	G	A	A	G	R	A	G	G	G	G	G	A	G	G	G	A	G
SCRI_RS_231735	1H	95.502	417457946	C	A	C	A	C	C	C	C	C	C	A	A	C	A	C	A	A	C	A	A	A	C	C	C	C	C	A	A	A	C	A	A	C	M	A	C	C	C	C	C	A	C	C	C	A	C
JHI-Hv50k-2016-33568	1H	96.229	418919445	G	T	G	T	G	G	G	G	G	G	T	T	G	T	G	T	T	G	T	T	T	G	G	G	G	G	T	T	T	G	T	T	G	K	T	G	G	G	G	G	T	G	G	G	T	G
BOPA1_2459-237	1H	96.489	419473003	G	A	G	A	G	G	G	G	G	G	A	A	G	A	G	A	A	G	A	A	A	G	G	G	G	G	A	A	A	G	A	A	G	R	A	G	G	G	G	G	A	G	G	G	A	G
BOPA2_12_31179	1H	96.734	421340271	C	G	C	G	C	C	C	C	C	C	G	G	C	G	C	G	G	C	G	G	G	C	C	C	C	C	G	G	G	C	G	G	C	S	G	C	C	C	C	C	G	C	C	C	G	C
JHI-Hv50k-2016-34688	1H	99.339	425246152	G	A	G	G	G	G	G	G	G	G	A	A	G	A	G	A	A	G	A	A	A	G	G	G	G	G	A	A	A	G	A	A	G	R	A	G	G	G	G	G	A	G	G	G	A	R
SCRI_RS_160500	1H	99.87	425329001	G	A	G	G	G	G	G	G	G	G	A	A	G	A	G	A	A	G	A	A	A	G	G	G	G	G	A	A	A	G	A	A	G	R	A	A	G	G	G	G	A	G	G	G	A	R
JHI-Hv50k-2016-34951	1H	100.696	426155992	A	C	A	A	A	A	A	A	A	A	C	C	A	C	A	C	C	A	C	C	C	A	A	A	A	C	C	C	C	A	C	C	A	M	C	C	A	A	A	A	C	A	A	A	C	M
JHI-Hv50k-2016-35065	1H	100.978	426701602	C	T	C	C	C	C	C	C	C	C	T	T	C	T	C	T	T	C	T	T	T	C	C	C	C	T	T	T	T	C	T	T	C	Y	T	T	C	C	C	C	T	C	C	C	T	Y
BOPA2_12_30477	1H	101.256	426983389	A	T	A	A	A	A	A	A	A	A	T	T	A	T	A	T	T	A	T	T	T	A	A	A	A	T	T	T	T	A	T	T	A	W	T	T	A	A	A	A	T	A	A	A	T	W
JHI-Hv50k-2016-35205	1H	101.385	427311213	G	T	G	G	G	G	G	G	G	G	T	T	G	T	G	T	T	G	T	T	T	G	G	G	G	T	T	T	T	G	T	T	G	K	T	T	G	G	G	G	T	G	G	G	T	K
SCRI_RS_219685	1H	102.254	427429034	T	C	T	T	T	T	T	T	T	T	C	C	T	C	T	C	C	T	C	C	C	T	T	T	T	C	C	C	C	T	C	C	T	Y	C	C	T	T	T	T	C	T	T	T	C	Y
JHI-Hv50k-2016-35308	1H	102.741	428488365	T	G	T	T	T	T	T	T	T	T	G	G	T	G	T	G	G	T	G	G	G	T	T	T	T	G	G	G	G	T	G	G	T	K	G	G	T	T	T	T	G	T	T	T	T	K
JHI-Hv50k-2016-36284	1H	105.118	435897821	C	T	C	C	C	C	C	C	C	C	T	T	C	T	C	T	T	C	T	T	T	C	C	C	C	T	T	T	T	T	Y	T	C	Y	T	T	C	C	C	C	T	C	C	T	C	Y
JHI-Hv50k-2016-36309	1H	106.901	435922968	A	G	A	A	A	A	A	A	A	A	G	G	A	G	A	G	G	A	G	G	G	A	A	A	A	G	G	G	G	G	R	G	A	G	G	G	A	A	A	A	G	A	A	G	A	R
JHI-Hv50k-2016-37030	1H	113.069	441927201	T	G	T	T	G	T	T	T	G	T	G	G	T	G	T	G	G	T	G	G	G	T	T	T	T	G	G	G	G	G	K	G	T	G	G	G	T	T	T	T	G	T	G	G	T	K
SCRI_RS_153727	1H	114.335	445816100	T	G	T	T	G	T	T	T	G	T	G	G	T	G	T	G	G	T	G	G	G	T	T	T	T	G	G	G	G	G	K	G	T	G	G	G	T	T	T	T	G	T	G	G	T	K
SCRI_RS_183588	1H	114.711	446469905	A	G	A	A	G	A	A	A	G	A	G	G	A	G	A	G	G	A	G	G	G	A	A	A	A	G	G	G	G	G	R	G	A	G	G	G	A	A	A	A	G	A	G	G	A	R
JHI-Hv50k-2016-37493	1H	115.11	446833143	C	A	C	C	A	C	C	C	A	C	A	A	C	A	C	A	A	C	A	A	A	C	C	C	C	A	A	A	A	A	M	A	C	A	A	A	C	C	C	C	A	C	A	A	C	M
BOPA2_12_11267	1H	115.833	448752249	G	A	G	G	A	G	G	G	A	G	A	A	G	A	G	A	A	G	A	A	A	A	G	G	G	A	A	A	A	A	R	A	G	A	A	A	G	G	G	G	A	G	A	A	G	R
SCRI_RS_9158	1H	123.857	460561181	A	C	M	A	C	A	A	A	C	A	C	C	A	C	A	C	C	A	C	C	C	C	A	A	A	C	C	C	C	C	C	C	A	C	C	C	A	C	A	C	C	A	C	A	A	C
SCRI_RS_236576	1H	128.869	465787940	G	A	R	G	A	G	G	G	A	G	A	A	G	A	G	A	A	G	G	A	A	A	G	G	G	A	R	G	G	A	A	A	A	A	A	A	G	A	G	G	A	G	A	G	G	A
JHI-Hv50k-2016-39053	1H	129.717	467442752	A	G	R	A	G	A	A	A	G	A	G	G	A	G	A	G	G	A	A	G	G	G	A	A	A	G	failed	A	A	G	R	A	G	G	G	G	A	G	A	A	G	A	G	A	A	G
BOPA2_12_10535	1H	130.797	469334770	C	G	S	C	G	C	C	C	G	C	G	G	C	G	C	G	G	C	C	G	G	G	C	C	C	G	S	C	C	G	S	C	G	G	G	G	C	G	C	C	G	C	G	C	C	G
SCRI_RS_197910	1H	131.357	470829699	T	C	Y	T	C	T	T	T	C	T	C	C	T	C	T	C	C	T	T	C	C	C	T	T	T	C	Y	T	T	C	Y	T	C	C	C	C	T	C	T	T	C	T	C	T	T	C
BOPA1_4578-899	1H	132.342	472106202	A	C	M	A	C	A	A	A	C	A	C	C	A	C	A	C	C	A	A	C	C	C	A	A	A	C	M	A	A	C	M	A	C	C	C	C	A	C	A	A	C	A	C	A	A	A
SCRI_RS_17486	1H	132.609	472793044	C	T	Y	C	T	C	C	C	T	C	T	T	C	T	C	T	T	C	C	T	T	T	C	C	C	T	Y	C	C	T	Y	C	T	T	C	T	C	T	C	C	T	C	T	C	C	C
BOPA1_3201-603	1H	132.861	472883275	A	G	R	A	G	A	A	A	G	A	G	G	A	G	A	G	G	G	A	G	G	G	A	A	A	G	R	A	A	G	R	A	G	G	A	G	A	G	A	A	G	A	G	A	A	A
JHI-Hv50k-2016-43081	1H	140.92	479292314	T	C	C	T	C	T	T	T	C	T	T	C	T	C	T	C	C	C	T	C	C	T	T	C	T	C	C	T	T	C	C	T	T	C	T	C	T	C	T	C	T	T	C	C	T	T
BOPA1_14371-423	1H	142.062	479462193	C	G	S	C	G	C	C	C	G	C	C	G	C	G	C	G	G	G	C	G	G	C	C	G	C	G	S	C	C	G	S	C	C	G	C	G	C	G	C	G	C	C	G	S	C	C
SCRI_RS_188909	1H	142.579	479617358	A	G	R	A	G	A	A	A	G	A	A	G	A	G	A	G	G	G	A	G	G	A	A	G	A	G	A	A	A	G	R	A	A	G	A	G	A	G	A	G	A	A	G	R	A	A
TGBA15K-TG0077	1H	142.999	479915310	C	A	M	C	A	C	C	C	A	C	C	A	C	A	C	A	A	A	C	A	A	C	C	A	C	A	C	C	C	A	M	C	C	A	C	A	C	A	C	A	A	C	A	M	C	C
JHI-Hv50k-2016-44296	1H	144.707	481934006	G	T	K	T	T	G	G	G	T	G	G	T	T	T	G	T	T	T	G	T	T	G	G	T	G	T	G	G	G	T	K	G	G	T	G	T	G	T	G	T	T	G	T	K	G	G
JHI-Hv50k-2016-44436	1H	145.14	482008871	C	T	Y	T	T	C	C	C	T	C	C	T	T	T	C	T	T	T	C	T	T	C	C	T	C	T	C	C	C	T	Y	C	C	T	C	T	C	T	C	T	T	C	T	Y	C	C
JHI-Hv50k-2016-45263	1H	146.886	483521429	T	C	Y	C	C	T	T	T	C	T	T	C	C	C	T	C	C	Y	T	C	C	T	T	C	T	C	T	T	T	C	Y	T	C	C	T	C	T	C	T	C	C	T	C	Y	T	T
JHI-Hv50k-2016-45790	1H	148.861	485424653	T	C	Y	C	C	T	T	T	C	T	T	C	C	C	T	C	C	Y	T	C	C	T	T	C	T	T	T	T	T	C	Y	T	C	C	T	C	T	C	T	C	C	T	C	Y	T	T
JHI-Hv50k-2016-46789	1H	153.65	486916306	failed	A	A	A	A	failed	failed	failed	A	failed	failed	A	A	A	failed	failed	A	A	failed	A	A	failed	failed	A	failed	failed	failed	failed	failed	A	A	failed	A	A	A	A	failed	A	failed	A	A	A	A	A	failed	failed
JHI-Hv50k-2016-48291	1H	159.795	490809998	C	T	C	T	Y	T	C	C	T	C	C	T	T	T	C	C	T	Y	C	T	T	T	C	T	T	C	C	C	C	T	C	C	T	C	T	T	C	C	C	T	T	T	T	T	C	C
JHI-Hv50k-2016-48882	1H	160.569	492248481	G	A	G	A	R	A	G	G	A	G	G	A	A	A	G	G	A	R	G	A	A	A	G	A	A	G	G	G	G	A	G	G	A	G	A	A	G	G	G	A	A	A	A	A	G	G
JHI-Hv50k-2016-49076	1H	160.983	493068673	G	A	G	A	R	A	G	G	A	G	G	A	A	A	G	G	A	R	G	A	A	A	G	A	A	G	G	G	G	A	G	G	A	G	A	A	G	G	G	A	A	A	A	A	G	G
JHI-Hv50k-2016-49322	1H	163.981	494579149	T	C	T	C	T	C	T	T	C	T	T	C	C	C	T	T	C	Y	T	C	C	C	T	C	C	T	T	T	T	C	T	T	C	T	C	C	T	T	T	C	T	C	C	C	T	T
SCRI_RS_201865	1H	169.677	498389789	T	C	T	T	T	C	T	T	C	T	T	T	C	C	T	T	C	C	T	C	C	C	T	C	C	T	T	T	T	C	T	T	C	T	T	C	T	T	T	C	T	C	C	T	T	T
SCRI_RS_48925	1H	169.936	499007510	T	G	T	T	T	G	T	T	G	T	T	T	G	G	T	T	G	G	T	G	G	G	T	G	G	T	T	T	T	G	T	T	G	T	T	G	T	T	T	G	T	G	G	T	T	T
SCRI_RS_147611	1H	172.059	499876139	C	T	C	C	C	T	C	C	T	C	T	C	T	T	C	C	T	T	C	T	T	T	C	T	T	C	C	C	C	T	C	C	T	C	C	T	C	C	C	T	C	T	T	C	C	C
JHI-Hv50k-2016-52061	1H	172.342	500045436	A	G	A	A	A	G	A	A	G	A	G	A	G	G	A	A	G	G	A	G	G	G	A	G	G	A	A	A	A	G	A	A	G	A	A	G	A	A	A	G	A	G	G	A	A	A
BOPA2_12_31377	1H	172.579	500459029	G	C	G	G	G	C	G	G	C	G	C	G	C	C	G	G	C	C	G	C	C	C	G	C	C	G	G	G	G	C	G	G	C	G	G	C	G	G	G	C	G	C	C	G	G	G
JHI-Hv50k-2016-53186	1H	177.205	503564538	C	T	C	C	C	T	C	C	T	C	T	C	T	T	C	C	T	C	C	T	T	T	C	T	T	C	C	C	C	T	Y	C	T	T	C	T	C	C	C	T	C	T	T	C	C	C
JHI-Hv50k-2016-54468	1H	183.256	508013605	T	C	T	T	T	C	T	T	C	T	C	T	C	C	T	T	C	T	T	C	C	C	T	C	C	T	T	T	T	C	Y	T	T	C	C	C	T	C	T	T	T	C	C	T	T	T
SCRI_RS_165886	1H	184.12	508062445	G	A	G	G	G	A	G	G	A	G	A	G	A	A	G	G	A	G	G	A	A	A	G	A	A	G	G	G	G	A	R	G	G	A	A	A	G	A	G	G	G	A	A	G	G	G
JHI-Hv50k-2016-54613	1H	184.392	508204501	T	C	T	T	T	C	T	T	C	T	C	T	C	C	T	T	C	T	T	C	C	C	T	C	C	T	T	T	T	C	Y	T	T	C	C	C	T	C	T	T	T	C	C	T	T	T
JHI-Hv50k-2016-54694	1H	184.879	508413052	G	A	G	G	G	A	G	G	A	G	A	G	A	A	G	G	A	G	G	A	A	A	G	A	A	G	G	G	G	A	R	G	G	A	A	A	G	A	G	G	G	A	A	G	G	G
SCRI_RS_150563	1H	185.071	508438499	C	T	C	C	C	T	C	C	T	C	T	C	T	T	C	C	T	C	C	T	T	T	C	T	T	C	C	C	C	T	Y	C	C	T	T	T	C	T	C	C	C	T	T	C	C	C
JHI-Hv50k-2016-54824	1H	185.343	508501138	C	T	C	C	C	T	C	C	T	C	T	C	T	T	C	C	T	C	C	T	T	T	C	T	T	C	C	C	C	T	Y	C	C	T	T	T	C	T	C	C	C	T	T	C	C	C
JHI-Hv50k-2016-55663	1H	187.358	510414067	G	A	G	G	G	A	G	G	A	G	A	G	A	A	G	G	A	G	G	A	A	A	G	A	A	G	G	G	G	A	R	G	G	A	G	A	G	A	G	G	G	A	A	G	G	G
SCRI_RS_165600	1H	187.601	510470686	G	A	G	G	G	A	G	G	A	G	A	A	A	A	G	G	A	G	G	A	A	A	G	A	A	G	G	G	G	A	R	G	G	A	G	A	G	A	G	G	G	A	A	G	G	G
BOPA1_3639-969	1H	193.015	512906514	G	A	A	G	G	A	G	A	A	G	A	A	A	A	G	G	A	G	G	A	A	A	G	A	A	G	G	G	G	A	R	G	G	A	G	A	G	A	G	G	G	G	G	G	G	A
JHI-Hv50k-2016-56682	1H	193.315	512945510	G	A	A	G	G	A	G	A	A	G	A	A	A	A	G	G	A	G	G	A	A	A	G	A	A	G	G	G	G	A	R	G	G	A	G	A	G	A	G	G	G	G	G	G	G	A
JHI-Hv50k-2016-56761	1H	193.612	513149691	G	A	A	G	G	A	G	A	A	G	A	A	A	A	G	G	A	G	G	G	A	A	G	A	A	G	G	G	G	A	R	G	G	A	G	A	G	A	G	G	G	G	G	G	G	A
JHI-Hv50k-2016-58495	1H	197.37	515611966	T	C	C	T	T	C	T	C	C	T	T	C	C	C	T	T	C	T	T	T	C	T	T	C	C	T	T	T	T	C	T	T	T	C	T	C	T	C	T	T	T	T	T	T	T	C
BOPA1_3263-2865	1H	197.861	515984639	G	A	A	G	G	A	G	A	A	G	G	A	A	A	G	G	A	G	G	G	A	G	G	A	A	G	G	G	G	A	G	G	G	R	G	A	G	A	G	G	G	G	G	G	G	A
SCRI_RS_148694	2H	0	64501	A	G	A	G	A	G	G	A	A	G	G	A	G	G	G	A	G	G	G	A	G	A	A	G	A	G	R	G	G	G	R	G	G	A	G	A	G	A	G	G	G	A	A	A	G	G
SCRI_RS_187638	2H	0.167	63512	T	C	T	C	T	C	C	T	T	C	C	T	C	C	C	T	C	C	C	T	C	T	T	C	T	C	Y	C	C	C	Y	C	C	T	C	T	C	T	C	C	C	T	T	T	C	C
JHI-Hv50k-2016-58788	2H	0.465	562771	A	C	A	C	A	C	C	A	A	C	C	A	C	C	C	A	C	C	C	A	C	A	A	C	A	C	M	C	C	C	M	C	C	A	C	A	C	A	C	C	C	A	A	A	A	C
JHI-Hv50k-2016-59270	2H	0.764	792757	T	C	T	C	T	C	C	T	T	C	C	T	C	C	C	T	C	C	C	T	C	T	T	C	T	C	Y	C	C	C	Y	C	C	T	C	T	C	T	C	C	C	T	T	T	T	C
JHI-Hv50k-2016-60800	2H	1.255	2583374	G	T	G	T	G	T	T	G	G	T	T	G	T	T	T	G	T	G	T	G	T	G	G	T	G	T	K	T	T	T	K	T	G	G	T	G	T	G	T	T	T	G	G	G	G	T
JHI-Hv50k-2016-60178	2H	1.356	2271172	G	T	G	T	G	T	T	G	G	T	T	G	T	T	T	G	T	T	T	G	T	G	G	T	G	T	K	T	T	T	K	T	G	G	T	G	T	G	T	T	T	G	G	G	G	T
JHI-Hv50k-2016-61068	2H	1.695	2882415	C	T	C	T	C	T	T	C	C	T	T	C	T	T	T	C	T	C	T	C	T	C	C	T	C	T	T	T	T	T	Y	T	C	C	T	C	T	C	T	T	T	C	C	T	C	T
SCRI_RS_182947	2H	4.097	9270734	T	failed	T	failed	T	failed	failed	T	T	failed	failed	T	failed	failed	failed	T	failed	failed	failed	T	failed	T	T	failed	T	failed	T	failed	failed	failed	T	failed	T	T	failed	T	failed	T	failed	failed	failed	T	T	failed	T	failed
JHI-Hv50k-2016-61935	2H	4.138	4791146	G	A	G	A	G	A	A	G	G	A	A	G	A	A	A	G	A	A	A	G	A	G	G	A	G	A	A	A	A	A	R	A	G	G	A	G	A	G	A	A	A	G	G	A	G	A
JHI-Hv50k-2016-62362	2H	4.442	5314030	T	C	T	C	T	C	C	T	T	C	C	T	C	C	C	T	C	C	C	T	C	T	T	C	T	C	C	C	C	C	Y	C	T	T	C	T	C	T	C	C	C	T	T	C	T	C
SCRI_RS_184899	2H	4.519	5066189	failed	T	failed	T	failed	T	T	failed	failed	T	T	failed	T	T	T	failed	T	T	T	failed	T	failed	failed	T	failed	T	T	T	T	T	T	T	failed	failed	T	failed	T	failed	T	T	T	failed	failed	T	failed	T
JHI-Hv50k-2016-62708	2H	5.102	6170898	G	A	G	A	G	A	A	G	G	A	A	G	A	A	A	G	A	A	A	G	A	G	G	A	G	A	A	A	A	A	R	A	G	G	A	G	A	G	A	A	A	G	G	A	G	A
SCRI_RS_182210	2H	5.299	9040751	G	A	G	A	G	A	A	G	G	A	A	G	A	A	A	G	A	A	A	G	A	G	G	A	G	A	A	A	A	A	R	A	G	G	A	G	A	G	A	A	G	G	G	A	G	A
BOPA2_12_30424	2H	7.802	10712962	A	G	A	G	A	G	G	A	A	G	G	G	G	G	G	A	G	G	G	A	G	A	A	G	A	G	A	A	A	G	R	G	A	A	G	A	G	A	G	G	A	A	G	G	A	G
JHI-Hv50k-2016-64667	2H	8.061	10824855	T	C	T	C	T	C	C	T	T	C	C	C	C	C	C	T	C	C	C	T	C	T	T	C	T	C	T	T	T	C	Y	C	T	T	C	T	C	T	C	C	T	T	C	C	T	C
JHI-Hv50k-2016-65176	2H	8.751	11459420	A	G	A	G	A	G	G	A	A	G	G	G	G	G	G	A	G	G	G	A	G	A	A	G	A	G	A	A	A	G	R	G	A	A	G	A	G	A	G	G	A	A	G	G	A	G
JHI-Hv50k-2016-65609	2H	9.021	12035092	G	A	G	A	G	A	A	G	G	A	A	A	A	A	A	G	A	A	A	G	A	G	G	A	G	A	G	G	G	A	R	A	G	G	A	G	A	G	A	A	G	G	A	A	G	A
JHI-Hv50k-2016-65903	2H	9.291	12075903	A	G	A	G	A	G	G	A	A	G	G	G	G	G	G	A	G	G	G	A	G	A	A	G	A	G	A	A	A	G	R	G	A	A	G	A	G	A	G	G	A	A	G	G	A	G
JHI-Hv50k-2016-66195	2H	9.564	12176806	A	G	A	G	A	G	R	A	A	G	R	R	G	R	R	A	R	G	R	A	R	A	A	R	A	R	A	A	A	G	A	R	A	A	R	A	R	A	G	G	A	A	G	G	A	G
JHI-Hv50k-2016-66648	2H	9.748	12780212	T	C	T	C	T	C	C	T	T	C	C	C	C	C	C	T	C	C	C	T	C	T	T	C	T	C	T	T	T	C	Y	C	T	T	C	T	C	T	C	C	T	T	C	C	T	C
JHI-Hv50k-2016-68424	2H	15.24	15626384	C	A	C	A	C	A	A	C	C	A	A	A	A	A	A	C	A	A	A	C	A	C	C	A	C	C	M	A	A	A	A	A	C	A	A	C	A	C	A	A	A	A	A	A	C	A
JHI-Hv50k-2016-68449	2H	15.557	15675950	C	A	C	A	C	A	A	C	C	A	A	A	A	A	A	C	A	A	A	C	A	C	C	A	C	C	M	A	A	A	A	A	C	A	A	C	A	C	A	A	A	A	A	A	C	A
JHI-Hv50k-2016-68740	2H	16.482	16617223	G	A	G	A	G	A	A	G	G	A	A	A	A	A	A	G	A	A	A	G	A	G	G	A	G	G	R	A	A	A	A	A	G	A	A	G	A	G	A	A	A	A	A	A	G	A
BOPA2_12_30631	2H	16.783	16686892	A	G	A	G	A	G	G	A	A	G	G	G	G	G	G	A	G	G	G	A	G	A	A	G	A	A	R	G	G	G	G	G	A	G	G	A	G	A	G	G	G	G	G	G	A	G
JHI-Hv50k-2016-68827	2H	17.57	16808605	G	A	G	A	G	A	A	G	G	A	A	A	A	A	A	G	A	A	A	G	A	G	G	A	G	G	R	A	A	A	A	A	G	A	A	G	G	G	A	A	A	A	A	A	G	A
JHI-Hv50k-2016-68911	2H	18.451	16975558	T	C	T	C	T	C	C	T	T	C	C	C	C	C	C	T	C	C	C	T	C	T	T	C	T	T	Y	C	C	C	C	C	T	C	C	T	T	T	C	C	C	C	C	C	T	C
JHI-Hv50k-2016-69206	2H	18.737	17108419	A	G	A	G	A	G	G	A	A	G	G	G	G	G	G	A	G	G	G	A	G	A	A	G	A	A	R	G	G	G	G	G	A	G	G	A	A	A	G	G	G	G	G	G	A	G
SCRI_RS_226348	2H	19.501	17317533	A	G	A	G	A	G	G	A	A	G	G	G	G	G	G	A	G	G	G	A	G	A	A	G	A	G	R	G	G	G	G	G	A	G	G	A	A	A	G	G	G	G	G	G	A	G
JHI-Hv50k-2016-69688	2H	19.69	17946950	C	T	C	T	C	T	T	C	C	T	T	T	T	T	T	C	T	T	T	C	T	C	C	T	C	T	Y	T	T	T	T	T	C	T	T	C	C	C	T	T	T	T	T	T	C	T
JHI-Hv50k-2016-70316	2H	19.99	18214662	G	A	G	A	G	A	A	G	G	A	A	A	A	A	A	G	A	A	A	G	A	G	G	A	G	A	A	A	A	A	A	A	G	A	A	G	G	G	A	A	A	A	A	A	G	A
JHI-Hv50k-2016-70046	2H	20.866	18266158	T	G	T	G	T	G	G	T	T	G	T	G	G	G	G	T	G	G	G	T	G	T	T	G	T	G	K	G	G	G	G	G	T	G	G	T	T	T	G	G	G	G	G	G	T	G
JHI-Hv50k-2016-70540	2H	21.177	19138428	G	A	G	A	G	A	A	G	G	A	G	A	A	A	A	G	A	A	A	G	A	G	G	A	G	A	R	A	A	A	A	A	G	A	A	G	G	G	A	A	A	A	A	A	G	A
JHI-Hv50k-2016-70686	2H	22.048	19268075	T	C	T	C	T	C	C	T	T	C	T	C	C	C	T	T	C	C	C	T	C	T	T	C	T	C	Y	C	C	C	C	C	T	C	C	T	T	T	C	C	Y	C	C	C	T	C
JHI-Hv50k-2016-70949	2H	23.085	19946426	C	T	C	T	C	T	T	C	C	T	C	T	T	T	C	C	T	T	T	C	T	C	C	T	C	T	Y	T	T	T	T	T	C	T	T	C	C	C	T	T	Y	T	T	T	C	T
JHI-Hv50k-2016-73121	2H	29.195	25380972	C	T	C	T	C	T	T	C	T	T	C	T	T	T	C	C	T	T	T	C	T	C	C	T	C	T	Y	T	T	T	Y	T	C	C	T	C	T	C	T	C	C	T	T	T	C	T
JHI-Hv50k-2016-74094	2H	36.077	27574925	T	C	T	C	T	C	C	T	C	C	T	T	C	C	T	T	C	C	C	T	C	C	T	C	T	C	C	C	C	C	Y	C	T	T	C	T	C	T	C	T	T	C	C	C	T	C
SCRI_RS_182270	2H	36.341	28069860	T	C	T	C	T	C	C	T	C	C	T	T	C	C	T	T	C	C	C	T	C	C	T	C	T	C	C	C	C	C	Y	C	T	T	C	T	C	T	C	T	T	C	C	C	T	C
SCRI_RS_12516	2H	36.561	28308750	G	A	G	A	G	A	A	G	A	A	G	G	A	A	G	G	A	A	A	G	A	A	G	A	G	A	A	A	A	A	R	A	G	G	A	G	A	G	A	G	G	A	A	A	G	A
BOPA1_7747-1056	2H	39.969	30352057	failed	G	failed	G	failed	G	G	failed	G	G	failed	failed	G	G	failed	G	failed	G	G	failed	G	G	failed	G	failed	G	G	G	G	G	G	G	failed	failed	G	failed	G	failed	G	failed	failed	G	G	G	failed	G
JHI-Hv50k-2016-75372	2H	41.594	31709257	T	C	T	C	T	C	C	T	C	C	T	T	C	C	T	C	T	C	C	T	C	C	T	C	T	C	C	C	C	C	Y	C	T	T	C	T	C	T	C	T	T	C	C	C	T	C
JHI-Hv50k-2016-76509	2H	45.821	34856264	A	G	A	G	A	G	G	A	G	G	A	A	G	A	A	G	A	G	G	A	A	G	A	G	A	G	G	G	G	G	G	G	A	G	G	A	G	A	G	G	A	G	G	G	A	G
BOPA2_12_11452	2H	46.389	36474746	A	G	A	G	A	G	G	A	G	G	A	A	G	A	A	G	A	G	G	A	A	G	A	G	A	G	G	G	G	G	G	G	A	G	G	A	G	A	G	G	G	G	G	G	A	G
JHI-Hv50k-2016-76800	2H	46.63	36552304	T	C	T	C	T	C	C	T	C	C	T	T	C	T	T	C	T	C	C	T	T	C	T	C	T	C	C	C	C	C	C	C	T	C	C	T	C	T	C	C	C	C	C	C	T	C
BOPA2_12_30748	2H	47.463	38269009	C	A	C	A	C	A	A	C	A	A	C	C	A	C	C	A	C	A	A	C	C	A	C	A	C	A	A	A	A	A	A	A	C	A	A	C	A	C	A	A	A	A	A	A	C	A
SCRI_RS_134823	2H	50.094	40177160	T	C	T	C	T	C	C	T	C	C	T	T	C	T	T	C	T	C	C	T	T	T	T	C	T	C	C	C	C	C	C	C	T	C	C	T	C	T	C	C	C	C	C	C	T	C
SCRI_RS_197357	2H	50.804	40539038	T	C	T	C	T	C	C	T	C	C	T	T	C	T	T	C	T	C	C	T	T	T	T	C	T	C	C	C	C	C	C	C	T	C	C	T	C	T	C	C	C	C	C	C	T	C
JHI-Hv50k-2016-77886	2H	52.853	43261642	A	G	A	G	A	G	G	A	G	G	A	A	G	A	A	G	A	G	G	A	A	A	A	G	A	G	G	G	G	G	G	G	A	G	A	A	A	A	G	G	G	G	G	G	A	G
SCRI_RS_165427	2H	53.17	43332596	T	A	T	A	T	A	A	T	A	A	T	T	A	T	T	A	T	A	A	T	T	T	T	A	T	A	A	A	A	A	A	A	T	A	T	T	T	T	A	A	A	A	A	A	T	A
JHI-Hv50k-2016-78062	2H	53.473	43791925	G	A	G	A	G	A	A	G	A	A	G	G	A	G	G	A	G	A	A	G	G	G	G	A	G	A	A	A	A	A	A	A	G	A	G	G	G	G	A	A	A	A	A	A	G	A
SCRI_RS_158687	2H	54.103	43804020	C	A	C	A	C	A	A	C	A	A	C	C	A	C	C	A	C	A	A	C	C	C	C	A	C	A	A	A	A	A	A	A	C	A	C	C	C	C	A	A	A	A	A	A	C	A
JHI-Hv50k-2016-78597	2H	55.554	45542193	T	C	T	C	T	C	C	T	C	C	T	T	C	T	T	C	T	C	C	T	T	T	T	C	T	C	C	C	C	C	C	C	T	C	T	T	T	T	C	C	C	C	C	C	T	C
JHI-Hv50k-2016-78625	2H	55.674	45627790	G	A	G	A	G	A	A	G	A	A	G	G	A	G	G	A	G	A	A	G	G	G	G	A	G	A	A	A	A	A	A	A	G	A	G	G	G	G	A	A	A	A	A	A	G	A
JHI-Hv50k-2016-78835	2H	56.542	46305854	T	C	T	C	T	C	C	T	C	C	T	T	C	T	T	C	T	C	C	T	T	T	T	C	T	C	C	C	C	C	C	C	T	C	T	T	T	T	C	C	C	C	C	C	T	C
JHI-Hv50k-2016-79032	2H	57.045	46949563	G	A	G	A	G	A	A	G	A	A	G	G	A	A	G	A	G	A	A	G	G	G	G	A	G	A	A	A	A	A	A	A	G	A	G	G	G	G	A	A	A	A	A	A	G	A
JHI-Hv50k-2016-79854	2H	59.622	50452344	C	A	C	A	C	A	A	C	A	A	C	C	A	A	A	C	C	A	A	C	C	M	C	A	C	A	A	A	A	A	A	A	C	A	C	C	C	C	A	C	A	A	A	A	C	A
JHI-Hv50k-2016-79988	2H	59.924	51234734	C	T	C	T	C	T	T	C	T	T	C	C	T	T	T	C	C	T	T	C	C	Y	C	T	C	T	T	T	T	T	T	T	C	T	C	C	C	C	T	C	T	T	T	T	C	T
JHI-Hv50k-2016-80190	2H	61.8	53305846	T	C	T	C	T	C	C	T	C	C	T	T	C	C	C	T	T	C	C	T	C	failed	T	C	T	C	C	C	C	C	C	C	T	C	T	T	T	T	C	T	C	C	C	C	T	T
JHI-Hv50k-2016-80196	2H	61.949	54499763	C	T	C	T	C	T	T	C	T	T	C	C	T	T	T	C	C	T	T	C	T	Y	C	T	C	T	T	T	T	T	T	T	C	T	C	C	C	C	T	C	T	T	T	T	C	C
SCRI_RS_229103	2H	62.651	54563020	T	C	T	C	T	C	C	T	C	C	T	T	C	C	C	T	T	C	C	T	C	Y	T	C	T	C	C	C	C	C	C	C	T	C	T	T	T	T	C	T	C	C	C	C	T	T
JHI-Hv50k-2016-80398	2H	62.93	55132808	C	T	C	T	C	T	T	C	T	T	C	C	T	T	T	C	C	T	T	C	T	Y	C	T	C	T	T	T	T	T	T	T	C	T	C	C	C	C	T	C	T	T	T	T	C	C
JHI-Hv50k-2016-80488	2H	63.227	55634585	C	T	C	T	C	T	T	C	T	T	C	C	T	T	T	C	C	T	T	C	T	Y	C	T	C	T	T	T	T	T	T	T	C	T	C	C	C	C	T	C	T	T	T	T	C	C
JHI-Hv50k-2016-80726	2H	64.713	57321860	T	G	T	G	T	G	G	T	G	G	T	T	G	G	G	T	T	G	G	T	G	K	T	G	T	G	G	G	G	G	G	G	T	G	K	T	T	T	G	T	G	G	G	G	T	T
JHI-Hv50k-2016-80867	2H	68.315	59842397	C	T	failed	T	failed	T	T	C	T	T	C	C	T	T	T	C	C	T	T	T	T	Y	C	T	C	T	T	T	T	T	T	T	C	T	T	failed	C	failed	T	C	T	T	T	T	C	C
JHI-Hv50k-2016-80931	2H	68.816	61097607	T	C	T	C	T	C	C	T	C	C	T	T	C	C	C	T	T	C	C	C	C	Y	T	C	T	C	C	C	C	C	C	C	T	C	C	T	T	T	C	T	C	C	C	C	T	T
SCRI_RS_237094	2H	69.808	62538958	G	T	G	T	G	T	T	G	T	T	G	G	T	T	T	G	G	T	T	T	T	K	G	T	G	T	T	T	T	T	T	T	G	T	T	G	T	G	T	G	T	T	T	T	G	G
JHI-Hv50k-2016-81375	2H	70.141	63952553	T	C	T	C	T	C	C	T	C	C	T	T	C	C	C	T	T	C	C	C	C	Y	T	C	T	C	C	C	C	C	C	C	T	C	C	T	C	T	C	T	C	C	C	C	T	T
JHI-Hv50k-2016-82140	2H	71.388	67360300	G	A	G	A	G	A	A	G	A	A	G	G	A	A	A	G	G	A	A	A	A	R	G	A	G	A	A	A	A	A	A	A	G	A	A	G	A	G	A	G	A	A	A	A	G	G
JHI-Hv50k-2016-82128	2H	71.476	67371414	A	G	A	G	A	G	G	A	G	G	A	A	G	G	G	A	A	G	G	G	G	R	A	G	A	G	G	G	G	G	G	G	A	G	G	A	G	A	G	A	G	G	G	G	A	A
SCRI_RS_198460	2H	72.213	68250592	C	T	C	T	C	T	T	C	T	T	C	C	T	T	T	C	C	T	T	T	T	Y	C	T	C	T	T	T	T	T	T	T	C	T	T	C	T	C	T	C	T	T	T	T	C	C
JHI-Hv50k-2016-82364	2H	72.738	68963085	A	C	A	C	A	C	C	A	C	C	A	A	C	C	C	A	A	C	C	C	C	C	A	C	A	C	C	C	C	C	C	C	A	C	C	A	C	A	C	A	C	C	C	C	A	A
JHI-Hv50k-2016-82443	2H	73.481	69565098	T	C	T	C	T	C	C	T	C	C	T	T	C	C	C	T	T	C	C	C	C	C	T	C	T	C	C	C	C	C	C	C	T	C	C	T	C	T	C	T	C	C	C	C	T	T
JHI-Hv50k-2016-83066	2H	74.088	73495284	G	A	G	A	G	A	A	G	A	A	G	G	A	A	A	G	G	A	A	A	A	A	G	A	G	A	A	A	A	A	A	A	G	A	A	G	A	G	A	G	A	A	A	A	G	A
BOPA1_2128-874	2H	74.606	76406754	G	A	G	A	G	A	A	G	A	A	G	G	A	R	A	G	G	A	A	A	A	A	G	A	G	A	A	A	A	A	A	A	G	A	A	G	A	G	A	G	A	A	A	A	G	A
JHI-Hv50k-2016-83709	2H	75.622	77964644	A	G	A	G	A	G	G	A	G	G	A	A	G	R	G	A	A	G	G	G	G	G	A	G	A	G	G	G	G	G	G	G	A	G	G	A	G	A	G	A	G	G	G	G	A	G
JHI-Hv50k-2016-83698	2H	76.159	77987539	G	A	G	A	G	A	A	G	A	A	G	G	A	R	A	G	G	A	A	A	A	A	G	A	G	A	A	A	A	A	A	A	G	A	A	G	A	G	A	G	A	A	A	A	G	A
JHI-Hv50k-2016-83755	2H	76.893	78361173	C	T	C	T	C	T	T	C	T	T	T	C	T	Y	T	C	C	T	T	T	T	T	C	T	C	T	T	T	T	T	T	T	C	T	T	C	T	C	T	C	T	T	T	T	C	T
SCRI_RS_167564	2H	77.621	79539158	T	C	T	C	T	C	C	T	C	C	C	T	C	failed	C	T	T	C	C	C	C	C	T	C	T	C	C	C	C	C	C	C	T	C	C	T	C	T	C	T	C	C	C	C	T	C
JHI-Hv50k-2016-84178	2H	79.708	79964580	A	G	A	G	A	G	G	A	G	G	G	A	G	R	G	G	A	G	G	G	A	G	A	G	A	G	R	A	A	G	G	G	A	G	G	A	A	A	G	A	G	G	G	G	A	G
JHI-Hv50k-2016-84673	2H	81.064	82172004	A	C	A	C	A	C	C	A	C	C	C	A	C	M	C	C	A	C	C	C	A	C	A	C	A	C	M	A	A	C	C	C	A	C	C	A	A	A	C	A	C	C	C	C	A	C
JHI-Hv50k-2016-85271	2H	81.308	86733467	A	C	A	C	A	C	C	A	C	C	C	A	C	M	A	C	A	C	C	C	A	C	A	C	A	C	M	A	A	C	C	C	A	C	C	A	A	A	C	A	C	C	C	C	A	C
JHI-Hv50k-2016-85784	2H	81.525	91243193	A	G	A	G	A	G	G	A	G	G	G	A	G	R	A	G	A	G	G	G	A	A	A	G	A	G	R	A	A	G	G	G	A	G	G	A	A	A	G	A	G	G	G	G	A	G
JHI-Hv50k-2016-86345	2H	82.589	95111881	T	C	T	C	T	C	C	T	C	C	C	C	C	Y	T	C	T	C	C	C	T	T	T	C	T	C	Y	T	T	C	C	C	T	C	C	T	T	T	C	T	C	C	C	C	T	C
JHI-Hv50k-2016-91028	2H	87.948	174377652	C	T	C	T	T	T	T	C	T	T	T	T	T	T	C	T	C	T	T	T	C	C	T	T	C	T	Y	C	C	T	Y	C	C	T	T	T	C	C	T	C	C	C	T	T	C	T
JHI-Hv50k-2016-91144	2H	88.594	182772128	C	T	C	T	T	T	T	C	T	T	T	T	T	T	C	T	C	T	T	T	C	C	T	T	C	T	Y	C	C	T	Y	C	C	T	T	T	C	C	T	C	C	C	T	T	C	T
BOPA1_1040-279	2H	88.843	187160437	G	A	G	A	A	A	A	G	A	A	A	A	A	A	G	A	G	A	A	A	G	G	A	A	G	A	R	G	G	A	R	G	G	A	A	A	G	G	A	G	G	G	A	A	G	A
JHI-Hv50k-2016-91400	2H	89.653	200103165	C	T	C	T	T	T	T	C	T	T	T	T	T	T	C	T	C	T	T	T	C	C	T	T	C	T	Y	C	C	T	Y	C	C	T	T	T	C	C	T	C	C	C	T	T	C	T
JHI-Hv50k-2016-91451	2H	90.121	200870898	A	G	A	G	G	G	G	A	G	G	G	G	G	G	A	G	A	G	G	G	A	A	G	G	A	G	R	A	A	G	R	A	A	G	G	G	A	A	G	A	A	A	G	G	A	G
SCRI_RS_240011	2H	90.592	204402529	C	A	C	A	A	A	A	C	A	A	A	A	A	A	C	C	C	A	A	A	C	C	A	A	C	A	M	C	C	A	M	C	C	A	A	A	C	C	A	C	C	C	A	A	C	A
SCRI_RS_170235	2H	90.842	204859259	A	G	A	G	G	G	G	A	G	G	G	G	G	G	A	A	A	G	G	G	A	A	G	G	A	G	R	A	A	G	failed	A	A	G	G	G	A	A	G	A	A	A	G	G	A	G
BOPA1_1826-229	2H	92.519	418053504	G	A	G	A	A	A	A	G	A	A	A	A	A	A	G	G	G	A	A	A	G	G	A	A	G	A	R	G	G	A	R	G	G	A	A	A	G	G	A	G	G	G	A	A	G	A
BOPA1_4280-295	2H	94.376	479125906	A	G	A	G	G	G	G	A	G	G	G	G	G	G	A	A	A	G	A	G	A	A	G	G	A	G	R	A	A	G	R	A	A	G	G	G	A	A	G	A	A	A	G	G	A	G
JHI-Hv50k-2016-98273	2H	95.137	482977998	T	C	T	C	C	C	C	T	C	C	C	C	C	C	T	T	T	C	T	C	T	T	C	C	T	C	Y	T	T	C	Y	T	T	C	Y	C	T	T	C	T	T	T	C	C	T	C
SCRI_RS_165574	2H	96.788	501465459	C	G	C	G	G	G	G	C	G	G	G	G	G	G	C	C	C	G	S	G	C	C	C	G	C	G	S	C	C	G	G	G	C	G	S	G	C	C	G	C	C	C	G	G	C	G
BOPA1_6804-1197	2H	100.946	518543209	A	G	A	A	G	G	G	A	G	G	G	G	G	G	A	G	A	G	R	G	A	A	A	G	A	G	R	A	A	G	G	G	A	G	G	G	A	A	G	G	A	A	G	G	A	G
SCRI_RS_145381	2H	104.824	532823915	G	C	G	G	C	C	C	G	C	C	C	C	C	C	C	C	G	C	G	C	G	G	G	C	G	C	S	G	G	C	C	C	G	C	C	C	G	G	C	C	G	G	G	C	G	C
JHI-Hv50k-2016-100937	2H	107.14	537245743	A	G	A	A	G	G	G	A	G	G	G	G	G	G	G	A	A	G	A	G	A	A	A	G	A	G	R	A	A	A	G	G	A	G	G	G	A	A	G	G	A	A	A	G	A	G
JHI-Hv50k-2016-101118	2H	107.397	537706379	A	G	A	A	G	G	G	A	G	G	G	G	G	G	G	A	A	G	A	G	A	A	A	G	A	G	R	A	A	A	G	G	A	G	G	G	A	A	G	G	A	A	A	G	A	G
JHI-Hv50k-2016-101130	2H	107.645	537873166	A	G	A	A	G	G	G	A	G	G	G	G	G	G	G	A	A	G	A	G	A	A	A	G	A	G	R	A	A	A	G	G	A	G	G	G	A	A	G	G	A	A	A	G	A	G
SCRI_RS_59851	2H	108.211	538895533	A	G	A	A	G	G	G	A	G	G	G	G	G	G	G	A	A	A	A	G	A	A	A	G	A	G	R	A	A	A	G	G	A	G	G	G	A	A	G	G	A	A	A	G	A	G
SCRI_RS_198848	2H	108.391	539080117	G	A	G	G	A	A	A	G	A	A	A	A	A	A	A	G	G	G	G	A	G	G	G	A	G	A	R	G	G	G	A	A	G	A	A	A	G	G	A	A	G	G	G	A	G	A
JHI-Hv50k-2016-101662	2H	108.602	542670431	G	A	G	G	A	A	A	G	A	A	A	A	A	A	A	G	G	G	G	A	G	G	G	A	G	A	R	G	G	G	A	A	G	A	A	A	G	G	A	A	G	G	G	A	G	A
JHI-Hv50k-2016-102138	2H	108.862	544355618	G	A	G	G	A	A	A	G	A	A	A	A	A	A	A	G	G	G	G	A	G	G	G	A	G	A	R	G	G	G	A	A	G	A	A	A	G	G	A	A	G	G	G	A	G	A
BOPA2_12_31383	2H	109.383	544622565	A	G	A	A	G	G	G	A	G	G	G	G	G	G	G	A	A	A	A	G	A	A	A	G	A	G	R	A	A	A	R	A	A	G	G	G	A	A	G	G	A	A	A	G	A	G
JHI-Hv50k-2016-102425	2H	109.527	545041669	T	C	T	T	C	C	C	T	C	C	C	C	C	C	C	T	T	T	T	C	T	T	T	C	T	C	Y	T	T	T	Y	T	T	C	C	C	T	T	C	C	T	T	T	C	T	C
JHI-Hv50k-2016-102530	2H	110.518	545183478	G	A	G	G	A	A	A	G	G	A	A	A	A	A	A	G	G	G	G	A	G	G	G	A	G	A	R	G	G	G	R	G	G	A	A	A	G	G	A	A	G	G	G	A	G	A
SCRI_RS_6727	2H	110.78	545213202	T	C	T	T	C	C	C	T	T	C	C	C	C	C	C	T	T	T	T	C	T	C	T	C	T	C	Y	T	T	T	C	C	T	C	C	C	T	T	C	C	T	T	T	C	T	C
JHI-Hv50k-2016-102656	2H	112.464	545723577	C	T	C	C	T	T	T	C	C	T	T	T	T	T	T	C	C	C	C	T	C	T	C	T	C	T	Y	C	C	C	T	T	C	T	T	T	T	C	T	T	C	C	C	T	C	T
SCRI_RS_9469	2H	112.749	548864287	G	T	G	G	T	T	T	G	G	T	T	T	T	T	T	G	G	G	G	T	G	T	G	T	G	T	K	G	G	G	T	T	G	T	T	T	T	G	T	T	G	G	G	T	G	T
BOPA1_2809-271	2H	113.265	548922193	C	G	C	C	G	G	G	C	C	G	G	G	G	G	G	C	C	C	C	G	C	G	C	G	C	G	S	C	C	C	G	G	C	G	G	G	G	C	G	G	C	C	C	G	C	G
BOPA1_5573-1170	2H	113.554	550502087	A	G	A	A	G	G	A	A	A	G	G	G	G	G	G	A	A	A	A	G	A	G	A	G	A	G	A	A	A	A	G	G	A	G	G	G	G	A	G	G	A	A	A	G	A	G
JHI-Hv50k-2016-103589	2H	114.821	553873465	G	T	G	G	T	T	G	T	G	T	T	T	T	T	T	G	G	G	G	T	G	T	G	T	G	T	K	G	G	G	T	T	G	T	T	T	T	G	T	T	G	G	G	T	G	T
JHI-Hv50k-2016-103799	2H	117.312	555190524	G	A	G	G	A	A	G	A	G	A	A	A	A	A	A	G	G	G	G	A	G	A	A	A	G	A	R	G	G	G	A	A	G	A	A	A	A	G	A	G	G	G	G	A	G	A
BOPA2_12_31445	2H	119.862	560716546	G	A	G	G	A	A	G	A	G	A	A	A	A	A	A	G	G	G	G	A	G	G	A	A	G	A	R	G	G	G	A	A	G	A	A	A	A	G	A	A	G	A	G	A	G	A
JHI-Hv50k-2016-105007	2H	120.419	561317792	T	C	T	T	C	C	T	C	T	C	C	C	C	C	C	T	T	T	T	C	T	T	C	C	T	C	Y	T	T	T	C	C	T	C	C	C	C	T	C	C	T	C	T	C	T	C
JHI-Hv50k-2016-105079	2H	121.694	561532410	T	G	T	T	T	G	T	G	T	G	G	G	G	G	G	T	T	T	T	G	T	T	G	G	T	G	K	T	T	T	G	G	T	G	G	G	T	T	G	G	T	G	T	G	T	G
JHI-Hv50k-2016-105272	2H	122.446	562660057	G	A	G	G	G	A	G	G	G	A	A	A	A	A	A	G	G	G	G	A	G	G	A	A	G	A	R	G	G	G	A	A	G	A	A	A	G	G	A	A	G	A	G	G	G	A
JHI-Hv50k-2016-105384	2H	123.449	563437080	C	T	C	C	C	T	C	C	C	T	T	T	T	T	T	C	C	C	C	T	C	C	T	T	C	T	Y	C	C	C	T	T	C	T	T	T	C	C	T	T	C	T	C	C	C	T
JHI-Hv50k-2016-105719	2H	123.752	564993030	T	G	T	T	T	G	T	T	T	G	G	G	G	G	G	T	T	T	T	G	T	T	G	G	T	G	K	T	T	T	G	G	T	G	G	G	T	T	G	G	T	G	T	T	T	G
SCRI_RS_134812	2H	126.429	567080740	A	G	A	A	A	G	A	A	A	G	G	G	G	G	G	A	A	A	A	G	A	A	A	G	A	G	R	A	A	G	R	G	A	G	G	G	A	A	G	G	A	G	A	A	A	G
JHI-Hv50k-2016-106901	2H	129.506	568914406	C	T	C	T	C	T	C	C	C	T	T	C	T	C	T	C	C	C	C	T	C	C	C	T	C	T	Y	C	C	T	Y	T	C	T	T	T	C	C	T	T	C	T	C	C	C	T
JHI-Hv50k-2016-106934	2H	129.763	568970750	T	C	T	C	T	C	T	T	T	C	C	T	C	T	C	T	T	T	T	C	T	T	T	C	T	C	Y	T	T	C	Y	C	T	C	C	C	T	T	C	C	T	C	T	T	T	C
JHI-Hv50k-2016-107201	2H	129.999	569101431	C	T	C	T	C	T	C	C	C	T	T	C	T	C	T	C	C	C	C	T	C	C	C	T	C	T	Y	C	C	T	Y	T	C	T	T	T	C	C	T	T	C	T	C	C	C	T
SCRI_RS_171032	2H	132.279	569747391	G	A	G	A	G	A	G	G	G	A	A	G	A	G	A	G	G	G	G	A	G	G	G	A	G	A	failed	G	G	A	A	A	G	A	G	A	G	G	A	A	G	A	G	G	G	A
JHI-Hv50k-2016-107398	2H	132.772	570182493	G	A	G	A	G	A	G	G	G	A	A	G	A	G	A	G	G	G	G	A	G	G	G	A	G	A	R	G	G	A	A	A	G	A	G	A	G	G	A	A	G	A	G	G	G	A
JHI-Hv50k-2016-107544	2H	132.958	570409154	A	C	A	C	A	C	A	A	A	C	C	A	C	A	C	A	A	A	A	C	A	A	A	C	A	C	M	A	A	C	C	C	A	C	A	C	A	A	C	C	A	C	A	A	A	C
SCRI_RS_128449	2H	134.574	573819937	T	C	T	C	T	C	T	T	T	C	C	T	C	T	C	T	T	T	T	C	T	T	T	C	T	C	Y	T	T	C	C	C	T	C	T	C	T	T	C	C	Y	C	T	T	T	C
SCRI_RS_10670	2H	134.889	573909297	T	C	T	C	T	C	T	T	T	C	C	T	C	T	C	T	T	T	T	C	T	T	T	C	T	C	Y	T	T	C	C	C	T	C	T	C	T	T	C	C	Y	C	T	T	T	C
BOPA1_3469-1152	2H	135.472	574169879	G	A	A	A	G	A	G	G	G	A	A	G	A	G	A	G	G	G	G	A	G	G	G	A	G	A	R	G	G	A	A	A	G	A	G	A	G	G	A	A	R	A	G	G	G	A
SCRI_RS_211281	2H	135.765	575388168	T	C	C	C	T	C	T	T	T	C	C	T	C	T	C	T	T	T	T	C	T	T	T	C	T	C	Y	T	T	C	C	C	T	C	T	C	T	T	C	C	Y	C	T	T	T	C
JHI-Hv50k-2016-109125	2H	136.312	580441043	T	C	C	C	T	C	T	T	T	C	C	T	C	T	C	T	T	T	T	C	T	T	T	C	T	C	Y	T	T	C	C	C	T	C	T	C	T	T	C	C	Y	C	T	T	T	C
BOPA1_8632-1809	2H	137.181	582019418	failed	G	G	G	failed	G	failed	failed	failed	G	G	failed	G	failed	G	failed	failed	failed	failed	G	failed	failed	failed	G	failed	G	G	failed	failed	G	G	G	failed	G	failed	G	failed	failed	G	G	G	G	failed	failed	failed	G
BOPA1_6024-1095	2H	138.021	582767903	T	A	A	A	T	A	T	T	T	A	A	T	A	T	A	T	T	T	T	A	T	T	T	A	T	A	W	T	T	A	A	A	T	A	T	A	T	T	A	A	W	A	T	T	T	A
SCRI_RS_157140	2H	146.484	589528453	G	T	T	T	G	G	G	G	G	T	T	G	T	G	T	G	G	G	G	T	G	G	T	T	T	G	T	T	T	T	T	T	G	T	K	T	G	G	T	T	G	T	G	G	G	T
SCRI_RS_165795	2H	146.775	590047968	T	C	C	C	T	T	T	T	T	C	C	T	C	T	C	T	T	T	T	C	T	T	C	C	C	T	C	C	C	C	C	C	T	C	Y	C	T	T	C	C	T	C	T	T	T	C
JHI-Hv50k-2016-109913	2H	147.531	590336194	T	C	C	C	T	T	T	T	T	C	C	T	C	T	C	T	T	T	T	C	T	T	C	C	C	T	C	C	C	C	C	C	T	C	Y	C	T	T	C	C	T	C	T	T	T	C
SCRI_RS_165509	2H	149.221	590740761	G	A	A	A	G	G	G	G	G	A	A	G	A	G	A	G	G	G	G	A	G	G	A	A	A	G	A	A	A	R	A	A	G	A	R	A	G	G	A	A	G	A	A	G	G	A
JHI-Hv50k-2016-110163	2H	149.802	591457811	A	G	G	G	A	A	A	A	A	G	G	A	G	A	G	A	A	A	A	G	A	A	G	G	G	A	G	G	G	R	G	G	A	G	R	G	A	A	G	G	A	G	G	A	A	G
JHI-Hv50k-2016-111275	2H	151.086	595229221	G	A	A	A	G	G	G	G	G	A	A	G	A	G	A	G	G	G	G	A	G	G	G	A	A	G	A	A	A	R	A	A	G	A	R	A	G	G	A	G	G	A	A	G	G	A
SCRI_RS_140972	2H	151.367	596331911	T	G	G	G	T	T	T	T	T	G	G	T	G	T	G	T	T	T	T	G	T	T	T	G	G	T	G	G	G	K	G	G	T	G	K	G	T	T	G	T	T	G	G	T	T	G
TGBA15K-TG0135	2H	152.147	596901527	C	A	A	A	C	C	C	C	C	A	A	C	A	C	A	C	C	C	C	A	C	C	C	A	A	C	A	A	A	M	A	A	C	A	M	A	C	C	A	C	C	A	A	C	C	A
SCRI_RS_170162	2H	152.393	597408755	T	G	G	G	T	T	T	T	T	G	G	T	G	T	G	T	T	T	T	G	T	T	T	G	G	T	G	G	G	K	G	G	T	G	K	G	T	T	G	T	T	G	G	T	T	G
JHI-Hv50k-2016-112065	2H	152.68	597543418	G	T	T	T	G	G	G	G	G	T	T	G	T	G	T	G	G	G	G	T	G	G	G	T	T	G	T	T	T	K	T	T	G	T	K	T	G	G	T	G	G	T	T	G	G	T
JHI-Hv50k-2016-112215	2H	154.583	597964032	A	C	C	C	A	A	A	A	A	C	C	A	C	A	C	A	A	A	A	C	A	A	A	C	C	A	C	C	C	C	C	C	A	C	C	C	C	A	C	A	A	C	C	A	A	C
SCRI_RS_157097	2H	155.451	598168214	T	C	C	C	T	T	T	T	T	C	C	T	C	T	C	T	T	T	T	C	T	T	T	C	C	T	C	C	C	C	C	C	T	C	C	C	C	T	C	T	T	C	C	T	T	C
SCRI_RS_135248	2H	155.739	598818250	C	T	T	T	C	C	C	C	C	T	T	C	T	C	T	C	C	C	C	T	C	T	C	T	T	C	T	T	T	T	T	T	C	T	T	T	T	C	T	C	C	T	T	C	C	T
JHI-Hv50k-2016-112813	2H	156.118	599570502	A	G	G	G	A	A	A	A	A	G	G	A	G	A	G	A	A	A	A	G	A	G	A	G	G	A	G	G	G	G	G	G	A	G	R	G	G	A	G	A	A	G	G	A	A	G
JHI-Hv50k-2016-113340	2H	156.462	600617691	A	G	G	G	A	A	A	A	A	G	G	A	G	A	G	A	A	A	A	G	A	G	A	G	G	A	G	G	G	G	G	G	A	G	R	G	G	A	G	A	A	G	G	A	A	G
SCRI_RS_187700	2H	157.056	601234351	C	T	T	T	C	C	C	C	C	T	T	C	T	C	T	C	C	C	C	T	C	T	T	T	T	C	T	T	T	T	T	T	C	T	Y	T	T	C	T	C	C	T	T	C	C	T
SCRI_RS_162618	2H	157.333	601553395	T	C	C	C	T	T	T	T	T	C	C	T	C	T	C	T	T	T	T	C	T	C	C	C	C	T	C	C	C	C	C	C	T	C	Y	C	C	C	C	T	T	C	C	T	T	C
JHI-Hv50k-2016-113655	2H	158.114	601827259	T	C	C	C	T	T	T	C	T	C	C	T	C	T	C	T	T	T	T	C	T	C	C	C	C	T	C	C	C	C	C	C	T	C	Y	C	C	C	C	T	T	C	C	T	T	C
JHI-Hv50k-2016-113785	2H	158.412	601984842	G	A	A	A	G	G	G	A	G	A	A	G	A	G	A	G	G	G	G	A	G	A	A	A	A	G	A	A	A	A	A	A	G	A	R	A	A	A	A	G	G	A	A	G	G	A
JHI-Hv50k-2016-113836	2H	158.711	602098181	G	T	T	T	G	G	G	T	G	T	T	G	T	G	T	G	G	G	G	T	G	T	T	T	T	G	T	T	T	T	T	T	G	T	K	T	T	T	T	G	T	T	T	G	G	T
JHI-Hv50k-2016-114926	2H	160.64	605123635	T	C	C	C	C	T	T	C	T	C	C	T	C	T	C	T	T	T	T	C	T	C	C	T	C	T	C	C	C	C	C	C	T	C	Y	C	C	C	C	T	C	C	C	T	T	C
JHI-Hv50k-2016-115450	2H	163.726	606546429	T	C	C	C	C	T	T	C	T	C	T	T	C	T	C	T	T	T	T	C	T	C	T	T	C	T	C	C	C	C	C	C	T	C	Y	C	C	C	C	T	C	C	C	T	T	C
JHI-Hv50k-2016-115491	2H	164.236	606649010	A	G	G	G	G	A	A	G	A	G	A	A	G	A	G	A	A	A	A	G	A	G	A	A	G	A	G	G	G	G	G	G	A	G	R	G	G	G	G	A	G	G	G	A	A	G
JHI-Hv50k-2016-115706	2H	164.775	606882963	C	T	T	T	T	C	T	T	C	T	C	C	T	C	T	C	C	C	C	T	C	T	C	C	T	C	T	T	T	T	T	T	C	T	Y	T	T	T	T	C	T	T	T	C	C	T
SCRI_RS_147203	2H	165.826	608210756	T	C	C	C	C	T	C	C	T	C	T	T	C	T	C	T	T	T	T	C	T	C	T	T	C	T	C	C	C	C	C	C	T	C	Y	C	C	C	C	T	C	C	C	T	T	C
SCRI_RS_192384	2H	166.69	608679025	C	T	T	T	T	C	T	T	C	T	C	C	T	C	T	C	C	C	C	T	C	T	C	C	T	C	T	T	T	T	T	T	C	T	Y	T	T	T	T	C	T	T	T	C	C	T
BOPA1_5537-283	2H	167.613	610890927	A	G	G	G	G	A	G	G	A	G	A	A	G	A	G	A	A	A	A	G	A	G	A	A	G	A	G	G	G	G	G	G	A	G	R	G	G	G	G	A	G	G	G	A	A	G
JHI-Hv50k-2016-117574	2H	167.909	611361363	G	T	T	T	T	G	T	T	G	T	G	G	T	G	T	G	G	G	G	T	G	T	G	G	T	G	T	T	T	T	T	T	G	T	K	T	T	T	T	G	T	T	T	G	G	T
JHI-Hv50k-2016-117874	2H	168.202	611652362	G	A	A	A	A	G	A	A	G	A	G	G	A	G	A	G	G	G	G	A	G	A	G	G	A	G	A	A	A	A	A	A	G	A	R	A	A	A	A	G	A	A	A	G	G	A
JHI-Hv50k-2016-117736	2H	168.402	611694016	A	G	G	G	G	A	G	G	A	G	A	A	G	A	G	A	A	A	A	G	A	G	A	A	G	A	G	G	G	G	G	G	A	G	R	G	G	G	G	A	G	G	G	A	A	G
JHI-Hv50k-2016-118295	2H	170.19	612759910	A	C	C	C	C	A	C	C	A	C	A	A	C	C	C	A	A	A	A	C	A	C	A	A	C	A	C	C	C	C	C	C	A	C	M	A	C	C	C	A	C	C	C	A	A	C
JHI-Hv50k-2016-118346	2H	170.467	613034086	T	G	G	G	G	T	G	G	T	G	T	T	G	G	G	T	T	T	T	G	T	G	T	T	G	T	G	G	G	G	G	G	T	G	G	T	G	G	G	T	G	G	G	T	T	G
BOPA1_ABC01334-1-1-55	2H	170.729	613070214	A	G	G	G	G	A	G	G	A	G	A	A	G	G	G	A	A	A	A	G	A	G	A	A	G	A	G	G	G	G	G	G	A	G	G	A	G	G	G	A	G	G	G	A	A	G
JHI-Hv50k-2016-118494	2H	171.559	613283979	C	T	T	T	T	C	T	T	C	T	C	C	T	T	T	C	C	C	C	T	C	T	C	C	T	C	T	T	T	T	T	T	C	T	T	C	T	T	T	C	T	T	T	C	C	T
JHI-Hv50k-2016-118780	2H	172.565	614244536	C	T	T	T	T	C	T	T	C	T	C	C	T	T	T	C	C	C	T	T	C	T	C	C	T	C	T	T	T	T	T	T	C	T	T	C	T	T	T	T	T	T	T	C	C	T
SCRI_RS_143727	2H	172.774	614271613	G	A	A	A	A	G	A	A	G	A	G	G	A	A	A	G	G	G	A	A	G	A	G	G	A	G	A	A	A	R	A	A	G	A	A	G	A	A	A	A	A	A	A	G	G	A
JHI-Hv50k-2016-118853	2H	173.039	614595856	A	C	C	C	C	A	C	C	A	C	A	A	C	C	C	A	A	A	C	C	A	C	A	A	C	A	C	C	C	M	C	C	A	C	C	A	C	C	C	C	C	C	C	A	A	C
JHI-Hv50k-2016-118894	2H	173.426	614663100	T	C	C	C	C	T	C	C	T	C	T	T	C	C	C	T	T	T	C	C	T	C	T	T	C	T	C	C	C	Y	C	C	T	C	C	T	C	C	C	C	C	C	C	C	T	C
JHI-Hv50k-2016-118902	2H	174.173	614827893	G	T	T	T	T	G	T	T	G	T	G	G	T	T	T	G	G	G	T	T	G	T	G	G	T	G	T	T	T	K	K	T	G	G	T	G	T	T	T	T	T	T	T	T	G	T
JHI-Hv50k-2016-119085	2H	174.93	615110099	C	T	T	T	T	C	T	T	C	T	C	C	T	T	T	C	C	C	T	T	C	T	C	C	T	C	T	T	T	T	Y	T	C	C	T	C	T	T	T	T	T	T	T	T	T	T
BOPA1_3180-1771	2H	175.217	615159774	G	A	A	A	A	G	A	A	G	A	G	G	A	A	A	G	G	G	A	A	G	A	G	G	A	G	A	A	A	A	R	A	G	G	A	G	A	A	A	A	A	A	A	A	A	A
BOPA1_ABC09941-1-1-100	2H	175.648	615882083	C	A	A	A	A	C	A	A	C	A	C	C	A	A	A	C	C	C	A	A	C	A	C	C	A	C	A	A	A	A	M	A	C	C	A	C	A	A	A	A	A	A	A	A	A	A
BOPA1_3763-595	2H	177.141	617342318	A	G	G	G	G	A	G	G	G	G	A	A	G	G	G	A	A	A	G	G	A	G	A	A	G	A	G	G	G	G	R	G	A	A	G	A	G	G	G	G	G	G	G	G	G	G
JHI-Hv50k-2016-120806	2H	179.294	618432765	G	A	A	A	A	G	A	G	A	A	G	G	A	A	A	G	G	G	A	A	G	A	G	G	A	G	A	A	A	G	R	A	G	G	A	G	A	A	A	A	A	A	A	A	A	A
SCRI_RS_144379	2H	179.416	618674514	T	C	C	C	C	T	C	T	C	C	T	T	C	C	C	T	T	T	C	C	T	C	T	T	C	T	C	C	C	T	Y	C	T	T	C	T	C	C	C	C	C	C	C	C	C	C
BOPA2_12_31406	2H	180.682	619107425	A	G	G	G	G	A	G	G	G	G	A	A	G	G	G	A	A	A	G	G	A	G	A	A	G	A	G	G	G	A	R	G	A	A	G	A	G	G	G	G	G	G	G	G	G	G
JHI-Hv50k-2016-122225	2H	182.999	620400980	A	G	G	G	G	A	G	G	G	G	A	A	A	G	G	A	A	A	G	G	A	G	A	A	G	A	G	G	G	A	R	G	A	A	G	A	G	G	G	G	G	G	G	G	G	G
SCRI_RS_235261	2H	183.217	620787304	T	C	C	C	C	T	C	C	C	C	T	T	T	C	C	T	T	T	C	C	T	C	T	T	C	T	C	C	C	T	Y	C	T	T	C	T	C	C	C	C	C	C	C	C	C	C
JHI-Hv50k-2016-122449	2H	183.393	620870936	T	C	C	C	C	T	C	C	C	C	T	T	T	C	C	T	T	T	C	C	T	C	T	T	C	T	C	C	C	T	Y	C	T	T	C	T	C	C	C	C	C	C	C	C	C	C
SCRI_RS_155161	2H	183.636	620928869	G	A	A	A	A	G	A	A	A	A	G	G	G	A	A	G	G	G	A	A	G	A	G	G	A	G	A	A	A	G	R	A	G	G	A	G	A	A	A	A	A	A	A	A	A	A
SCRI_RS_151129	2H	186.901	623238282	A	G	G	G	G	A	G	G	G	G	A	A	A	A	G	A	A	A	G	G	A	G	A	A	G	A	G	G	G	A	R	G	A	A	G	G	G	G	G	G	G	G	G	G	G	G
JHI-Hv50k-2016-125681	2H	188.835	625652034	C	T	T	T	T	C	T	T	T	T	C	C	C	C	T	C	C	C	T	T	C	T	C	C	T	C	Y	T	T	C	Y	T	C	C	C	T	C	T	T	T	T	T	T	T	T	T
SCRI_RS_708	2H	189.932	625816080	A	G	G	G	G	A	G	G	G	G	A	A	A	A	G	A	A	A	G	G	A	G	A	A	G	A	A	A	A	A	R	G	A	A	A	G	A	G	G	G	G	G	G	G	G	G
SCRI_RS_137825	2H	190.241	625882419	C	T	T	T	T	C	T	T	T	T	C	C	C	C	T	C	C	C	T	T	C	T	C	C	T	C	C	C	C	C	Y	T	C	C	C	T	C	T	T	T	T	T	T	T	T	C
BOPA1_ConsensusGBS0379-1	2H	190.624	626283673	A	G	G	G	G	A	G	G	G	G	A	A	A	A	G	A	A	A	G	G	A	G	A	A	G	A	A	A	A	A	R	G	A	A	A	G	A	G	G	G	G	G	G	G	G	A
BOPA1_1486-908	2H	191.175	626362578	A	G	G	A	G	A	G	G	G	G	A	A	A	A	G	A	A	A	G	G	A	G	A	A	G	A	A	A	A	A	R	G	A	A	A	G	A	G	G	G	G	G	G	G	G	A
BOPA2_12_30690	2H	192.738	627302968	A	G	G	A	G	A	G	G	G	G	A	A	A	A	G	A	A	A	G	G	A	G	A	A	G	A	A	A	A	A	R	G	A	A	A	G	A	G	G	G	G	G	G	G	G	A
SCRI_RS_223119	2H	193.061	627841843	A	G	G	A	G	A	G	G	G	G	A	G	A	A	G	A	A	A	G	G	A	G	A	A	G	A	A	A	A	A	R	G	A	A	A	G	A	G	G	G	G	G	G	G	G	A
SCRI_RS_209551	2H	193.989	628740342	T	C	C	T	C	T	C	C	C	C	T	C	T	T	C	T	T	T	C	C	T	C	T	T	C	T	T	T	T	T	Y	C	T	T	T	C	T	C	C	C	C	C	C	C	C	T
SCRI_RS_157929	2H	194.293	628766922	A	G	G	A	G	A	G	G	G	G	A	G	A	A	G	A	A	A	G	G	A	G	A	A	G	A	A	A	A	A	R	G	A	A	A	G	A	G	G	G	A	G	G	G	G	A
SCRI_RS_124541	2H	194.608	628884154	A	C	C	A	C	A	C	C	C	C	A	C	A	A	C	A	A	A	C	C	A	C	A	A	C	A	A	A	A	A	M	C	A	A	A	C	A	C	C	C	A	C	C	C	C	A
BOPA1_285-2932	2H	195.46	630028807	A	G	G	A	G	A	G	G	G	G	A	G	A	A	G	A	A	A	G	G	A	G	A	A	G	A	A	A	A	A	R	G	A	A	A	G	A	G	G	G	A	G	G	G	G	A
SCRI_RS_6458	2H	196.832	630970270	G	T	T	G	T	G	T	T	T	T	G	T	G	G	T	G	G	G	T	T	G	T	G	G	T	G	G	G	G	G	K	T	G	G	G	T	G	T	T	T	G	T	T	T	T	G
SCRI_RS_238605	2H	197.038	631358082	G	T	T	G	T	G	T	T	T	T	G	T	G	G	T	G	G	G	T	T	G	T	G	G	T	G	G	G	G	G	K	T	G	G	G	T	G	T	T	T	G	T	T	T	T	G
BOPA1_ABC09559-1-2-143	2H	197.583	631514833	T	A	A	T	A	T	A	A	T	A	T	A	T	T	A	T	T	T	A	A	T	A	T	T	A	T	T	T	T	T	W	A	T	T	T	A	T	A	A	A	T	A	A	A	A	T
BOPA1_5211-1755	2H	198.105	633013269	A	G	G	A	G	A	G	G	A	G	A	G	A	A	G	A	A	A	G	G	A	G	A	A	G	A	A	A	A	A	R	G	A	A	A	G	A	G	G	G	A	G	G	G	G	A
BOPA2_12_30106	2H	198.38	633579734	A	G	G	A	G	A	G	G	A	G	A	G	G	A	G	A	A	A	G	G	A	G	A	A	G	A	A	A	A	A	R	G	A	A	A	G	A	G	G	G	A	G	G	G	G	A
SCRI_RS_204022	2H	198.683	633842388	C	failed	failed	C	failed	C	failed	failed	C	failed	C	failed	failed	C	failed	C	C	C	failed	failed	C	failed	C	C	failed	C	C	C	C	C	C	failed	C	C	C	failed	C	failed	failed	failed	C	failed	failed	failed	failed	C
SCRI_RS_221784	2H	199.458	634627347	A	C	C	A	C	A	C	C	A	C	A	C	C	A	C	A	A	A	C	A	A	C	A	A	C	A	A	A	A	A	M	C	A	A	A	C	A	C	C	C	A	C	C	C	C	A
SCRI_RS_194195	2H	202.496	637142263	A	G	G	A	G	A	G	G	A	G	A	A	G	A	G	A	A	A	G	A	A	G	A	A	G	A	A	A	A	A	R	G	A	A	A	G	A	A	G	G	A	G	G	G	G	A
SCRI_RS_157555	2H	203.314	637803354	A	G	G	A	G	A	G	G	A	G	A	A	G	A	G	A	A	A	G	A	A	G	A	A	G	A	A	A	A	A	R	G	A	A	A	G	A	A	G	G	A	G	A	G	G	A
JHI-Hv50k-2016-132236	2H	203.533	637973669	G	T	T	G	T	G	T	T	G	T	G	G	T	G	T	G	G	G	T	G	G	T	G	G	T	G	G	G	G	G	K	T	G	G	G	T	G	G	T	T	G	T	G	T	T	G
SCRI_RS_194105	2H	206.509	640732199	G	A	A	G	A	G	A	A	G	A	G	G	A	A	A	G	G	G	G	G	G	A	G	G	A	G	G	G	G	G	R	A	G	G	G	A	G	A	A	G	G	A	A	A	A	G
BOPA1_ABC10785-1-1-82	2H	206.803	640962164	G	A	A	G	A	G	A	A	G	A	G	G	A	A	A	G	G	G	G	G	G	A	G	G	A	G	G	G	G	G	R	A	G	G	G	A	G	A	A	G	G	A	A	A	A	G
JHI-Hv50k-2016-134205	2H	207.073	641991073	C	T	T	C	T	C	T	T	C	T	C	C	T	T	T	C	C	C	C	C	C	T	C	C	T	C	C	C	C	C	Y	T	C	C	C	T	C	T	T	C	C	T	T	T	T	C
JHI-Hv50k-2016-134486	2H	207.598	642545495	G	A	A	G	A	G	A	A	G	A	G	G	A	A	A	G	G	G	G	G	G	A	G	G	A	G	G	G	G	G	R	A	G	G	G	A	G	A	A	G	G	A	A	A	A	G
JHI-Hv50k-2016-135102	2H	208.144	643272700	G	A	A	G	A	G	A	A	G	A	G	G	A	A	A	G	G	G	G	G	G	A	G	G	A	G	G	G	G	G	R	A	G	G	G	A	G	A	A	G	G	A	G	A	A	G
JHI-Hv50k-2016-135139	2H	208.971	643345831	G	A	A	G	G	G	A	A	G	A	G	G	A	A	A	G	G	G	G	G	G	A	G	G	A	G	G	G	G	G	R	A	G	G	G	A	G	A	A	G	G	A	G	A	A	G
SCRI_RS_114969	2H	209.138	643921312	T	C	C	T	T	T	C	C	T	C	T	T	C	C	C	T	T	T	T	T	T	C	T	T	C	T	T	T	T	T	Y	C	T	T	T	C	T	C	C	T	T	C	T	C	C	T
SCRI_RS_114673	2H	209.71	644050452	T	G	G	T	T	T	G	G	T	G	T	T	G	G	G	T	T	T	T	T	T	G	T	T	G	T	T	T	T	T	K	G	T	T	T	G	T	G	G	T	T	G	T	G	G	T
BOPA1_4879-1560	2H	209.999	644351163	G	A	A	G	G	G	A	A	G	A	G	G	A	A	A	G	G	G	G	G	G	A	G	G	A	G	G	G	G	G	R	A	G	G	G	A	G	A	A	G	G	A	G	A	A	G
JHI-Hv50k-2016-137074	2H	212.003	646135040	A	C	C	A	A	A	C	C	A	C	A	A	C	C	C	A	A	A	A	C	A	C	A	A	C	A	A	A	A	A	M	C	A	A	A	C	A	A	C	A	A	C	A	C	C	A
SCRI_RS_194653	2H	215.355	647530814	C	T	T	T	C	C	T	T	C	T	C	C	T	T	T	C	C	C	C	T	C	T	C	C	T	C	Y	T	T	C	Y	T	C	C	C	T	C	C	T	C	C	T	C	T	T	C
JHI-Hv50k-2016-137786	2H	215.538	647583424	G	A	A	A	G	G	A	A	G	A	G	A	A	A	A	G	G	G	G	A	G	A	G	G	A	G	R	A	A	G	R	A	G	G	G	A	G	G	A	G	G	A	G	A	A	G
JHI-Hv50k-2016-138000	2H	215.805	648114171	C	T	T	T	C	C	T	T	C	T	C	T	T	T	T	C	C	C	C	T	C	T	C	C	T	C	Y	T	T	C	Y	T	C	C	C	T	C	C	T	C	C	T	C	T	T	C
JHI-Hv50k-2016-138166	2H	216.612	648398203	A	C	C	C	A	A	C	C	A	C	A	C	C	C	C	A	A	A	A	C	A	C	A	A	C	A	M	C	C	A	M	C	A	A	A	C	A	A	C	A	A	C	A	C	C	A
JHI-Hv50k-2016-138404	2H	217	649246142	C	T	T	T	C	C	T	T	C	T	C	T	T	T	T	C	C	C	C	T	C	T	C	C	T	C	Y	T	T	C	Y	T	C	C	C	T	C	C	T	C	C	T	C	T	T	C
JHI-Hv50k-2016-138425	2H	217.302	649252950	G	A	A	A	G	G	A	A	G	A	G	A	A	A	A	G	G	G	G	A	G	A	G	G	A	G	R	A	A	G	R	A	G	G	G	A	G	G	A	G	G	A	G	A	A	G
SCRI_RS_173017	2H	217.593	649417195	G	A	A	A	G	G	A	A	G	A	G	A	A	A	A	G	G	G	G	A	G	A	G	G	A	G	R	A	A	G	R	A	G	G	G	A	G	G	A	G	G	A	G	A	A	G
JHI-Hv50k-2016-138564	2H	218.646	649695127	C	A	A	A	C	C	A	A	C	A	C	A	A	A	A	C	C	C	C	A	C	A	C	C	A	C	M	A	A	C	C	C	C	C	C	A	C	C	A	C	C	A	C	A	A	C
BOPA1_9668-422	2H	219.538	650174607	A	C	A	C	A	A	C	A	A	C	A	C	C	C	C	A	A	A	A	C	A	C	A	A	C	A	M	C	C	A	A	A	A	A	A	C	A	A	C	A	A	C	A	C	C	A
TGBA15K-TG0311	2H	219.917	650640367	A	G	A	A	A	A	G	A	A	G	A	G	G	G	G	A	A	A	A	G	A	G	A	A	G	A	R	G	G	A	A	A	A	A	A	G	A	A	G	A	A	G	A	G	G	A
JHI-Hv50k-2016-139171	2H	221.579	650905080	A	G	A	A	A	A	G	A	A	G	A	G	A	G	G	A	A	A	A	G	A	G	A	A	G	A	R	G	G	A	A	A	A	A	A	G	A	A	G	A	A	G	A	G	G	A
JHI-Hv50k-2016-139146	2H	221.784	650995731	C	T	C	C	C	C	T	C	C	T	C	C	C	T	T	C	C	C	C	T	C	T	C	C	T	C	Y	T	T	C	C	C	C	C	C	T	C	C	T	C	C	T	C	T	T	C
JHI-Hv50k-2016-139525	2H	223.269	651556502	T	C	T	C	T	T	C	T	T	C	T	T	T	C	C	T	T	T	T	C	T	C	T	T	C	T	Y	C	C	T	T	T	T	T	T	C	T	T	C	T	T	C	T	C	C	T
SCRI_RS_174051	2H	224.651	653688252	C	G	C	G	C	C	G	C	C	G	C	C	C	G	G	C	C	C	C	G	C	G	G	C	G	C	S	G	G	C	C	C	C	C	C	G	C	C	G	C	G	G	C	G	G	C
JHI-Hv50k-2016-146031	2H	228.921	660823464	T	C	T	C	T	T	C	T	T	C	T	T	T	C	C	T	T	C	C	C	T	C	C	T	C	T	T	T	T	T	T	T	T	T	T	C	T	T	T	T	C	C	T	C	C	T
JHI-Hv50k-2016-145672	2H	229.151	659803880	A	G	A	G	A	A	G	A	A	G	A	A	A	G	G	A	A	G	G	G	A	G	G	A	G	A	A	A	A	A	A	A	A	A	A	G	A	A	A	A	G	G	A	G	G	A
SCRI_RS_223897	2H	229.701	659022847	G	A	G	A	G	G	A	G	G	A	G	G	G	A	A	G	G	A	A	A	G	A	A	G	A	G	G	G	G	G	G	G	G	G	G	A	G	G	G	G	A	A	G	A	A	G
JHI-Hv50k-2016-143489	2H	229.814	657244440	C	T	C	T	C	C	T	C	C	T	C	C	C	T	T	C	C	T	T	T	C	T	T	C	T	C	C	C	C	C	C	C	C	C	C	T	C	C	T	C	T	T	C	T	T	C
JHI-Hv50k-2016-143263	2H	229.97	657154289	A	failed	A	failed	A	A	failed	A	A	failed	A	A	A	failed	failed	A	A	failed	failed	failed	A	failed	failed	A	failed	A	A	A	A	A	A	A	A	A	A	failed	A	A	failed	A	failed	failed	A	failed	failed	A
JHI-Hv50k-2016-142532	2H	230.068	656009283	A	G	A	G	A	A	G	A	A	G	A	A	A	G	G	A	A	G	A	G	A	G	G	A	G	A	A	A	A	A	A	A	A	A	A	G	A	A	G	A	G	G	A	G	G	A
JHI-Hv50k-2016-142342	2H	230.12	655581098	G	A	G	A	G	G	A	G	G	A	G	G	G	A	A	G	G	A	G	A	G	A	A	G	A	G	G	G	G	G	G	G	G	G	G	A	G	G	A	G	A	A	G	A	A	G
JHI-Hv50k-2016-142303	2H	230.37	655492542	A	G	A	G	A	A	G	A	A	G	A	A	A	G	G	A	A	G	A	G	A	G	G	A	G	A	A	A	A	A	A	A	A	A	A	G	A	A	G	A	G	G	A	G	G	A
JHI-Hv50k-2016-142246	2H	230.473	655566929	T	C	T	C	T	T	C	T	T	C	T	T	T	C	C	T	T	C	T	C	T	C	C	T	C	T	T	T	T	T	T	T	T	T	T	C	T	T	C	T	C	C	T	C	C	T
JHI-Hv50k-2016-144644	2H	231.557	658659263	A	G	A	G	A	A	G	A	A	G	A	A	A	G	G	A	A	G	G	G	A	G	G	A	G	A	A	A	A	A	A	A	A	A	A	G	A	A	A	A	G	G	A	G	G	A
SCRI_RS_195051	2H	231.626	657303371	C	T	C	T	C	C	T	C	C	T	C	C	C	T	T	C	C	T	T	T	C	T	T	C	T	C	C	C	C	C	C	C	C	C	C	T	C	C	C	C	T	T	C	T	T	C
JHI-Hv50k-2016-147162	2H	233.649	663230142	A	C	A	C	A	A	C	A	A	C	A	A	A	C	C	A	A	C	C	C	A	C	C	A	C	A	A	A	A	A	A	A	A	A	A	C	A	A	A	A	C	C	A	C	C	A
SCRI_RS_1804	3H	0	291117	A	T	T	A	A	T	A	T	A	A	A	A	A	A	T	T	T	T	T	A	T	A	T	T	T	T	T	T	T	T	W	T	T	A	T	A	A	T	T	A	T	T	A	A	A	A
JHI-Hv50k-2016-148773	3H	0.229	427795	A	G	G	A	A	G	A	G	A	A	A	A	A	A	G	G	G	G	G	A	G	A	G	G	G	G	G	G	G	G	R	G	G	A	G	A	A	G	G	A	G	G	A	A	A	A
SCRI_RS_207228	3H	1.877	2366355	M	C	C	M	M	C	M	C	M	M	M	M	M	M	C	C	C	C	C	M	M	M	C	C	C	C	C	C	C	C	M	C	C	M	C	M	M	C	C	M	C	C	M	M	M	M
JHI-Hv50k-2016-150926	3H	5.263	3310836	G	failed	failed	G	G	failed	G	failed	G	G	G	G	G	failed	failed	failed	failed	failed	failed	G	G	failed	failed	G	failed	failed	failed	failed	failed	failed	G	failed	failed	G	failed	G	G	failed	G	G	failed	failed	G	G	G	G
BOPA1_ConsensusGBS0194-1	3H	5.716	3438309	A	G	G	A	A	G	A	G	A	A	A	A	A	G	G	G	G	G	G	A	A	G	G	A	G	G	G	G	G	G	R	G	G	A	G	A	A	G	A	A	G	G	A	A	A	A
JHI-Hv50k-2016-151334	3H	6.027	3710233	T	C	C	T	T	C	T	C	T	T	T	T	T	C	C	C	C	C	C	T	T	C	C	T	C	C	C	C	C	C	Y	C	C	T	C	T	T	C	T	T	C	C	T	T	T	T
JHI-Hv50k-2016-151777	3H	7.699	3928549	T	G	G	T	T	G	T	G	T	T	T	T	T	G	G	G	G	G	G	G	T	G	G	T	G	G	G	G	G	G	K	G	G	T	T	T	T	G	T	T	G	G	T	T	T	T
JHI-Hv50k-2016-151739	3H	7.998	3942689	T	C	C	T	T	C	T	C	T	T	T	T	T	C	C	C	C	C	C	C	T	C	C	T	C	C	C	C	C	C	Y	C	C	T	T	T	T	C	T	T	C	C	T	T	T	T
JHI-Hv50k-2016-152166	3H	8.296	5280238	G	A	A	G	G	A	G	A	G	G	G	G	G	A	R	A	A	A	A	A	G	A	A	G	A	A	A	A	A	A	R	A	A	G	G	G	G	A	G	G	A	A	G	G	G	G
JHI-Hv50k-2016-152421	3H	8.367	5334379	G	T	T	G	G	T	G	T	G	G	G	G	G	T	K	T	T	T	T	T	G	T	T	G	T	T	T	T	T	T	K	T	T	G	G	G	G	T	G	G	T	T	G	G	G	G
JHI-Hv50k-2016-152443	3H	8.575	5401033	A	failed	failed	A	A	failed	A	failed	A	A	A	A	A	failed	A	failed	failed	failed	failed	failed	A	failed	failed	A	failed	failed	failed	failed	failed	failed	A	failed	failed	A	A	A	A	failed	A	A	failed	failed	A	A	A	A
SCRI_RS_132388	3H	12.246	7097920	A	G	G	A	A	G	A	G	A	A	A	A	A	G	R	G	G	G	G	G	A	G	A	A	A	G	G	G	G	G	R	G	G	A	A	A	A	G	A	A	G	G	A	A	A	A
JHI-Hv50k-2016-153544	3H	12.533	7214269	T	G	G	T	T	G	T	G	T	T	T	T	T	G	K	G	G	G	G	G	T	G	T	T	T	G	G	G	G	G	K	G	G	T	T	T	T	G	T	T	G	G	T	T	T	T
JHI-Hv50k-2016-153591	3H	13.253	8315393	C	T	T	C	C	T	C	T	C	C	C	C	C	T	Y	T	T	T	T	T	C	T	C	C	C	T	T	T	T	T	Y	T	T	C	C	C	C	T	C	C	T	T	C	C	C	C
SCRI_RS_127903	3H	14.062	8400846	A	C	C	A	A	C	A	C	A	A	A	A	A	C	M	C	C	C	C	C	A	C	A	A	A	C	C	C	C	C	M	C	C	A	A	A	A	C	A	A	C	C	A	A	A	A
SCRI_RS_155475	3H	14.339	8514676	C	T	T	C	C	T	C	T	C	C	C	C	C	T	Y	T	T	T	T	T	C	T	C	C	C	T	T	T	T	T	Y	T	T	C	C	C	C	T	C	C	T	T	C	C	C	C
SCRI_RS_130264	3H	14.89	8850349	A	G	G	A	A	G	A	G	A	A	A	A	A	G	R	G	G	G	G	G	A	G	A	A	A	G	G	G	G	G	R	G	G	A	A	A	A	G	A	A	G	G	A	A	A	A
BOPA1_3646-1984	3H	15.465	9182499	C	A	A	C	C	A	C	A	C	C	C	C	C	A	M	A	A	A	A	A	C	A	C	C	C	A	A	A	A	A	M	A	A	C	C	C	C	A	C	C	A	A	C	C	C	C
JHI-Hv50k-2016-154672	3H	16.14	10540363	T	C	C	T	T	C	T	C	T	T	T	T	T	C	Y	C	C	C	C	C	T	C	T	T	T	C	C	C	C	C	Y	C	C	T	T	T	T	C	C	T	C	C	T	T	T	T
JHI-Hv50k-2016-154958	3H	18.466	10967041	G	A	A	G	G	A	G	A	G	G	G	G	G	A	R	A	A	A	A	A	G	A	G	G	G	A	A	A	A	A	R	A	A	G	G	G	G	A	A	G	A	A	G	G	A	G
JHI-Hv50k-2016-155196	3H	19.005	11918380	G	A	A	G	G	A	G	A	G	G	G	G	G	A	R	A	A	A	A	A	G	A	G	G	G	A	A	A	A	A	R	A	A	G	G	G	G	A	A	G	A	A	A	G	A	G
SCRI_RS_97418	3H	20.121	12321351	C	A	A	C	C	A	C	A	C	C	C	C	C	A	M	A	A	A	A	A	C	A	C	C	C	A	A	A	A	A	M	A	A	C	C	C	C	A	C	C	A	A	A	C	A	C
JHI-Hv50k-2016-155670	3H	20.898	12437506	G	A	A	G	G	A	G	A	G	G	G	G	G	A	R	A	G	A	A	A	G	A	G	A	G	A	A	A	A	A	R	A	A	G	G	G	G	A	G	G	A	A	A	G	A	G
JHI-Hv50k-2016-155805	3H	21.677	12578789	A	G	G	A	A	G	A	G	A	A	A	A	A	G	R	G	A	G	G	G	G	G	A	G	A	G	G	G	G	G	R	G	G	A	A	A	A	G	A	A	G	G	G	A	G	A
JHI-Hv50k-2016-156386	3H	22.853	13168736	Y	T	T	Y	Y	T	Y	T	Y	Y	Y	Y	Y	T	Y	T	Y	T	T	T	T	Y	Y	T	Y	T	T	T	T	T	Y	T	T	Y	Y	Y	Y	T	Y	Y	T	T	T	Y	T	Y
JHI-Hv50k-2016-156364	3H	23.505	13200342	C	A	A	C	C	A	M	A	C	C	C	C	C	A	M	A	C	A	A	A	A	C	C	A	C	A	A	A	A	A	M	A	A	C	C	C	C	A	C	C	A	A	A	C	A	C
JHI-Hv50k-2016-156452	3H	23.654	13271946	A	G	G	A	A	G	R	G	A	A	A	A	A	G	R	G	A	G	G	G	A	A	A	G	A	G	G	G	G	G	R	G	G	A	A	A	A	G	A	A	G	G	G	A	G	A
SCRI_RS_8644	3H	25.51	13851550	A	G	G	A	A	G	G	G	A	A	A	A	A	G	R	G	A	G	G	G	A	A	A	G	A	G	G	G	G	G	R	G	G	A	A	A	A	G	A	A	G	G	G	A	G	A
SCRI_RS_214280	3H	26.031	13963344	A	G	G	A	A	G	G	G	A	A	A	A	A	G	G	G	A	G	G	G	A	A	A	G	A	G	G	G	G	G	R	G	G	A	A	A	A	G	A	A	G	G	G	A	G	A
SCRI_RS_197216	3H	26.943	14238539	C	T	T	C	C	T	T	T	C	C	C	C	C	T	T	T	C	T	T	T	C	C	C	T	C	T	T	T	T	T	Y	T	T	C	C	C	C	T	C	C	T	T	T	C	T	C
JHI-Hv50k-2016-156999	3H	27.731	14306317	A	C	C	A	A	C	C	C	A	A	A	A	A	C	C	C	A	C	C	C	A	A	A	C	A	C	C	C	C	C	M	C	C	A	A	A	A	C	A	A	C	C	C	A	C	A
JHI-Hv50k-2016-157135	3H	27.895	14347144	A	G	G	A	A	G	G	G	A	A	A	A	A	G	G	G	A	G	G	G	A	A	A	G	A	G	G	G	G	G	R	G	G	A	A	A	A	G	A	A	G	G	G	A	G	A
JHI-Hv50k-2016-157858	3H	28.898	15491468	T	C	C	T	T	C	C	C	T	T	T	T	T	C	C	C	T	C	C	C	T	T	T	C	T	C	C	C	C	C	Y	C	C	T	T	T	T	C	T	T	C	T	C	T	C	T
SCRI_RS_192352	3H	29.157	15766065	G	C	C	G	G	C	C	C	G	G	G	G	G	C	C	C	G	C	C	C	G	G	G	C	G	C	C	C	C	C	S	C	C	G	G	G	G	C	G	G	C	G	C	G	C	G
JHI-Hv50k-2016-158370	3H	31.882	16484269	T	C	C	T	T	C	C	C	T	C	T	T	T	C	C	C	T	T	C	C	T	T	T	C	T	C	C	C	C	C	T	C	T	T	T	T	T	C	T	T	C	T	C	T	T	T
JHI-Hv50k-2016-158501	3H	32.163	17388959	T	G	G	T	T	G	G	G	T	G	T	T	T	G	G	G	T	T	G	G	T	T	T	G	T	G	G	G	G	G	K	G	T	T	T	T	G	G	T	T	G	T	G	T	T	T
JHI-Hv50k-2016-158625	3H	32.394	17971903	C	T	T	C	C	T	T	T	C	T	C	C	C	T	T	T	C	C	T	T	C	C	C	T	C	T	T	T	T	T	Y	T	C	C	C	C	T	T	C	C	T	C	T	C	C	C
JHI-Hv50k-2016-159006	3H	33.165	18749277	A	G	G	A	A	G	G	G	A	G	A	A	A	G	G	G	A	A	G	G	A	A	A	G	A	G	G	G	G	G	R	G	A	A	A	A	G	G	A	A	G	A	G	A	A	A
JHI-Hv50k-2016-159191	3H	34.712	18845843	T	C	C	T	T	C	C	C	T	C	T	T	T	C	C	C	T	T	C	C	T	T	T	C	T	C	Y	C	C	C	Y	C	T	T	T	T	C	C	T	T	C	T	C	T	T	T
JHI-Hv50k-2016-159264	3H	35.437	19164029	C	T	T	C	C	T	T	T	C	T	C	C	C	Y	T	T	C	C	T	T	C	C	C	T	C	T	C	T	T	T	Y	T	C	C	C	C	T	T	C	C	T	C	T	C	C	C
SCRI_RS_189757	3H	35.672	19940170	C	T	T	C	C	T	T	T	C	T	C	C	C	Y	T	T	C	C	T	T	C	C	C	T	C	T	Y	T	T	T	Y	T	C	C	C	C	T	C	C	C	T	C	T	C	C	C
SCRI_RS_160707	3H	36.029	20115869	G	A	A	G	G	A	A	A	G	A	G	G	G	R	A	A	G	G	A	A	G	G	G	A	G	A	R	A	A	A	R	A	G	G	G	G	A	G	G	G	A	G	A	G	G	G
JHI-Hv50k-2016-159773	3H	37.098	20181954	G	A	A	G	G	A	A	A	G	A	G	G	G	R	A	A	G	G	A	A	G	G	G	A	G	A	R	A	A	A	R	A	G	G	G	G	A	G	G	G	A	G	G	G	G	G
JHI-Hv50k-2016-159965	3H	38.532	20532590	T	C	C	T	T	C	C	C	T	C	T	T	T	T	C	C	C	T	C	C	T	T	T	C	T	C	Y	C	C	C	Y	C	T	T	T	T	C	T	T	T	C	T	T	T	T	T
JHI-Hv50k-2016-160064	3H	38.749	20682698	G	T	T	G	G	T	T	T	G	T	G	G	G	G	T	T	T	G	T	T	G	G	G	T	G	T	K	T	T	T	K	T	G	G	G	G	T	G	G	G	T	G	G	G	G	G
JHI-Hv50k-2016-160096	3H	38.825	20872249	A	C	C	A	A	C	C	C	A	C	A	A	A	A	C	C	C	A	C	C	A	A	A	C	A	C	M	C	C	C	M	C	A	A	A	A	C	A	A	A	C	A	A	A	A	A
JHI-Hv50k-2016-160219	3H	39.838	21147821	T	C	C	T	T	T	C	C	T	C	T	T	T	T	C	C	C	T	C	C	T	T	T	C	T	C	Y	C	C	T	Y	C	T	T	T	T	C	T	T	T	C	T	T	T	T	T
JHI-Hv50k-2016-160373	3H	40.376	21307276	G	failed	failed	G	G	G	failed	failed	G	failed	G	G	G	G	failed	failed	failed	G	failed	failed	G	G	G	failed	G	failed	G	failed	failed	G	G	failed	G	G	G	G	failed	G	G	G	failed	G	G	G	G	G
JHI-Hv50k-2016-160471	3H	40.873	21698286	failed	G	G	failed	failed	failed	G	G	failed	G	failed	failed	failed	failed	G	G	G	failed	G	G	failed	failed	failed	failed	failed	G	G	G	G	failed	G	G	failed	failed	failed	failed	G	failed	failed	failed	G	failed	failed	failed	failed	failed
JHI-Hv50k-2016-160681	3H	42.936	22381120	G	K	K	G	G	G	K	T	G	T	G	K	G	G	K	K	T	G	T	K	K	G	G	G	G	K	K	T	T	G	K	K	G	G	G	G	K	G	G	G	T	G	G	G	G	G
BOPA1_3688-1291	3H	43.598	22666415	A	G	G	A	A	A	G	G	A	G	A	G	A	A	G	G	G	A	G	G	G	A	A	A	A	G	R	G	G	A	R	G	A	A	A	A	G	A	A	A	G	A	A	A	A	A
SCRI_RS_192875	3H	43.861	22693199	C	A	A	C	C	C	A	A	C	A	C	A	C	C	A	A	A	C	A	A	A	C	C	C	C	A	C	A	A	C	C	A	C	C	C	C	A	C	C	C	A	C	C	C	C	C
BOPA2_12_11414	3H	45.174	23345897	C	A	C	C	C	C	A	A	C	A	C	A	C	C	A	A	C	C	A	A	A	C	A	C	C	A	M	A	A	C	M	A	C	C	C	C	A	C	C	C	A	C	C	A	C	C
BOPA2_12_21268	3H	45.819	24921555	C	failed	C	C	C	C	failed	failed	C	failed	C	failed	C	C	failed	failed	C	C	failed	failed	failed	C	C	C	C	failed	C	failed	failed	C	C	failed	C	C	C	C	failed	failed	C	C	failed	C	C	failed	C	C
JHI-Hv50k-2016-161303	3H	47.196	25816850	C	T	C	C	C	C	T	T	C	T	C	T	C	C	T	T	C	C	T	T	T	C	C	C	C	T	T	T	T	C	Y	T	C	C	C	C	T	T	C	C	T	C	C	T	C	C
JHI-Hv50k-2016-162328	3H	49.147	28516953	G	T	G	G	G	G	T	T	G	T	T	T	T	G	T	T	G	G	G	T	T	G	G	G	T	T	K	T	T	G	K	T	G	G	G	G	T	T	G	G	T	G	T	T	G	G
BOPA1_6634-263	3H	49.632	32364673	G	A	G	G	G	G	A	A	G	A	A	A	A	G	A	A	G	G	G	A	A	G	G	G	A	A	R	A	A	G	R	A	G	G	G	G	A	A	G	G	A	G	A	A	G	G
JHI-Hv50k-2016-162886	3H	49.709	31292960	G	A	G	G	G	G	A	A	G	A	A	A	A	G	A	A	G	G	G	A	A	G	G	G	A	A	R	A	A	G	R	A	G	G	G	G	A	A	G	G	A	G	A	A	G	G
JHI-Hv50k-2016-164193	3H	50.792	36438798	C	T	C	C	C	C	T	T	C	T	T	T	T	C	C	T	C	C	C	T	T	C	C	T	T	T	Y	T	T	C	C	T	C	C	Y	C	T	T	C	C	T	C	T	T	C	C
BOPA1_3933-1077	3H	51.48	36824471	A	G	A	A	A	A	G	G	A	G	G	G	G	A	A	G	A	A	A	G	G	A	A	G	G	G	R	G	G	A	A	G	A	A	R	A	G	G	A	A	G	A	G	G	A	A
SCRI_RS_154973	3H	52.017	37179680	C	G	C	C	C	C	G	G	C	G	G	G	S	C	C	G	C	C	C	G	G	C	C	G	G	G	S	G	G	C	C	G	C	C	S	C	G	G	C	C	G	C	G	G	C	C
TGBA15K-TG0407	3H	53.798	39606328	G	failed	G	G	G	G	failed	failed	G	failed	failed	failed	G	G	G	failed	G	G	failed	failed	failed	G	G	failed	failed	failed	G	failed	failed	G	failed	G	G	failed	G	G	failed	failed	G	G	failed	G	failed	failed	G	G
TGBA15K-TG0406	3H	54.059	39695413	A	G	A	A	A	A	G	G	A	G	G	G	R	A	A	G	A	A	G	G	G	A	A	G	G	G	R	G	G	A	R	A	A	G	A	A	G	G	A	A	G	A	G	G	A	A
SCRI_RS_9584	3H	55.866	42457090	T	G	T	T	T	T	G	G	T	G	T	G	G	T	T	G	T	T	G	G	G	T	T	G	G	G	failed	G	G	T	K	T	T	G	T	T	G	G	T	T	G	T	G	G	T	T
BOPA2_12_30064	3H	56.582	45062057	A	G	A	A	A	A	G	G	A	G	A	G	G	A	A	A	A	A	G	G	G	A	A	G	G	G	R	G	G	A	R	A	A	G	A	A	G	G	A	A	G	A	G	G	A	A
JHI-Hv50k-2016-164740	3H	58.712	51575742	A	G	A	G	A	A	G	G	A	G	A	G	A	A	A	A	A	A	G	G	G	A	A	G	G	G	R	G	G	A	R	A	A	G	A	A	G	G	A	A	G	G	G	G	A	A
BOPA2_12_30737	3H	58.886	52898537	A	G	A	G	A	A	G	G	A	G	A	G	A	A	A	A	A	A	G	G	G	A	A	G	G	G	R	G	G	A	R	A	A	G	A	A	G	G	A	A	G	G	G	G	A	A
JHI-Hv50k-2016-168303	3H	66.627	170342569	C	T	T	T	C	C	T	T	C	C	C	T	T	C	C	C	C	C	T	C	C	C	T	T	T	C	Y	T	T	T	Y	C	T	T	T	Y	T	C	C	C	T	T	C	T	C	C
SCRI_RS_11126	3H	68.649	189302672	A	C	C	C	C	A	C	C	A	A	A	C	C	A	A	A	C	A	C	C	A	A	C	C	C	A	M	C	C	C	M	A	C	C	C	M	C	A	A	A	C	C	A	C	A	A
SCRI_RS_169606	3H	68.903	196857029	G	T	T	T	T	G	T	T	G	G	G	T	T	G	G	G	T	G	T	T	G	G	T	T	T	G	K	T	T	T	K	G	T	T	T	K	T	G	G	G	T	T	G	T	G	G
BOPA1_ABC04826-1-1-174	3H	69.092	201169306	G	A	A	A	A	G	A	A	G	G	G	A	A	G	G	G	A	G	A	A	G	G	A	A	A	G	R	A	A	A	R	G	A	A	A	R	A	G	G	G	A	A	G	A	G	G
BOPA2_12_30130	3H	69.245	231909492	C	A	A	A	A	C	A	A	C	C	C	A	A	C	C	C	A	C	A	A	C	C	A	A	A	C	M	A	A	A	M	C	A	A	A	C	A	C	C	C	A	A	C	A	C	C
SCRI_RS_65878	3H	69.689	323788272	G	A	A	A	A	G	A	A	G	G	G	A	A	G	G	G	A	G	A	A	G	G	A	A	A	G	R	A	A	A	R	G	A	A	A	G	A	G	G	G	A	A	G	A	G	G
SCRI_RS_149481	3H	69.941	354316179	T	C	C	C	C	T	C	C	T	T	T	C	C	T	T	T	C	T	C	C	T	T	C	C	C	T	Y	C	C	C	Y	T	C	C	C	T	C	T	T	T	C	C	T	C	T	T
JHI-Hv50k-2016-179014	3H	70.033	388529315	G	T	T	T	T	G	T	T	G	G	G	T	T	G	G	G	T	G	T	T	G	G	T	T	T	G	K	T	T	T	K	G	T	T	T	G	T	G	G	G	T	T	G	T	G	G
JHI-Hv50k-2016-180630	3H	71.008	403192623	C	T	T	T	T	C	T	T	C	C	C	T	T	C	C	C	T	C	T	T	C	C	T	T	T	C	Y	T	T	T	Y	C	T	T	T	C	T	C	C	C	T	T	C	T	C	C
SCRI_RS_103211	3H	72.449	434379215	G	C	C	C	C	G	C	C	G	G	G	C	C	G	G	G	C	G	C	C	G	G	G	C	C	G	S	C	C	C	S	G	C	C	C	G	C	G	G	G	C	C	G	C	G	G
SCRI_RS_6793	3H	72.875	438399952	C	T	T	T	T	C	T	T	C	C	C	T	T	C	T	C	T	C	T	T	C	C	C	T	T	C	Y	T	T	T	Y	C	T	T	T	C	T	C	C	C	T	T	C	T	C	C
JHI-Hv50k-2016-183234	3H	74.709	442212742	A	G	G	G	G	A	G	G	A	A	A	G	G	A	G	A	G	A	G	G	A	A	A	G	G	G	R	G	G	G	R	A	G	G	A	R	G	A	A	A	G	G	A	G	A	A
SCRI_RS_152172	3H	74.924	443115672	A	G	G	G	G	A	G	G	A	A	A	G	G	A	G	A	G	A	G	G	A	A	A	G	G	G	R	G	G	G	R	A	G	G	A	R	G	A	A	A	G	G	A	G	A	A
JHI-Hv50k-2016-183934	3H	76.203	447297024	T	C	C	C	C	T	C	C	T	T	T	C	C	T	C	T	C	T	C	C	T	T	T	C	C	C	Y	C	C	T	Y	T	C	C	T	Y	C	T	T	T	C	C	T	C	T	T
JHI-Hv50k-2016-184102	3H	77.179	448724450	A	G	G	G	G	A	G	G	A	A	A	G	G	A	G	A	G	A	G	G	A	A	A	G	G	G	R	G	G	A	R	A	G	G	A	R	G	A	A	A	G	G	A	G	A	A
JHI-Hv50k-2016-184214	3H	77.388	449332738	A	G	G	G	G	A	G	G	A	A	A	G	G	A	G	A	G	A	G	G	A	A	A	G	G	G	R	G	G	A	R	A	G	G	A	A	G	A	A	A	G	G	A	G	A	A
SCRI_RS_168665	3H	78.3	450492824	A	T	T	T	T	A	T	T	A	A	A	T	T	A	A	A	T	A	T	T	A	A	A	T	T	T	W	T	T	A	W	A	T	T	A	T	T	A	A	A	T	T	T	T	A	A
JHI-Hv50k-2016-184646	3H	79.336	451424767	C	A	A	A	A	C	A	A	C	C	C	A	A	C	C	C	C	C	A	A	C	C	C	A	A	A	M	A	A	C	A	A	A	A	C	A	A	C	C	C	A	A	A	A	C	C
SCRI_RS_174324	3H	82.311	459532964	C	T	T	T	T	C	T	T	C	C	C	T	T	C	C	C	C	C	T	T	C	C	C	T	T	T	Y	T	T	C	T	T	T	T	C	T	T	T	C	C	T	C	T	T	C	C
SCRI_RS_127140	3H	84.141	466463669	T	C	C	C	C	T	C	C	T	T	T	C	C	T	T	T	T	T	C	C	T	T	T	C	C	C	Y	C	C	T	C	C	C	C	T	C	C	C	T	T	C	T	C	C	T	Y
SCRI_RS_182209	3H	84.912	467998093	G	T	T	T	T	G	T	T	G	G	G	T	T	G	G	G	G	G	T	K	G	G	G	T	T	T	K	T	T	G	T	T	G	T	G	T	T	T	G	G	T	G	T	T	G	K
JHI-Hv50k-2016-186754	3H	85.432	468590820	A	G	G	G	G	A	G	G	A	A	A	G	G	A	A	A	A	A	G	R	A	A	A	G	G	G	R	G	G	A	G	G	A	G	A	G	G	G	A	A	G	A	G	G	A	R
BOPA2_12_30594	3H	86.961	474332255	A	C	C	C	C	A	C	C	A	A	A	C	C	A	A	A	A	A	C	M	A	A	A	C	C	C	M	C	C	A	C	C	A	C	A	C	C	C	A	A	C	A	C	C	A	M
JHI-Hv50k-2016-187302	3H	88.481	474965583	G	T	T	T	T	G	T	T	G	G	G	T	T	G	G	G	G	G	T	K	G	G	G	T	T	T	K	T	T	G	K	T	G	G	G	T	T	T	G	G	T	G	T	T	G	K
SCRI_RS_145300	3H	89.311	474995930	C	A	A	A	A	C	A	A	C	C	C	A	A	C	C	C	C	C	A	M	C	C	C	A	A	A	C	C	C	C	M	A	C	C	C	A	A	A	C	C	A	C	A	A	C	M
JHI-Hv50k-2016-187506	3H	90.828	475976619	A	G	G	G	G	A	G	G	A	A	A	G	G	A	A	A	A	A	G	R	A	A	A	G	G	G	A	A	A	A	R	G	A	A	A	G	G	A	A	A	G	A	G	G	A	A
SCRI_RS_76971	3H	91.105	476104897	C	T	T	T	T	C	T	T	C	C	C	T	T	C	C	C	C	C	T	failed	C	C	C	T	T	T	C	C	C	C	T	T	C	C	C	T	T	C	C	C	T	C	T	T	C	C
SCRI_RS_133415	3H	91.612	478736813	A	G	G	G	G	A	G	G	A	A	A	G	G	A	A	A	A	A	G	R	A	A	A	G	G	G	A	A	A	A	R	G	A	A	A	G	G	A	A	A	G	A	G	G	A	G
JHI-Hv50k-2016-188134	3H	92.034	479514483	C	T	T	T	T	C	T	T	C	C	C	T	T	C	C	C	C	C	T	Y	C	C	C	T	T	T	C	C	C	C	Y	T	C	C	C	T	T	C	C	C	T	C	T	T	C	T
JHI-Hv50k-2016-189640	3H	93.679	487042223	T	G	T	G	G	T	G	G	T	T	T	G	G	T	T	T	T	T	G	K	T	T	T	G	G	G	T	T	T	T	K	G	T	T	T	G	G	T	T	T	G	T	G	G	T	G
BOPA1_2677-501	3H	93.96	487365037	A	G	A	G	G	A	G	G	A	A	A	G	G	A	A	A	A	A	G	failed	A	A	A	G	G	G	A	A	A	A	R	G	A	A	A	G	G	A	A	A	G	A	G	G	A	G
BOPA1_3306-446	3H	94.235	487537283	T	A	T	A	A	T	A	A	T	T	T	A	A	T	T	T	T	T	A	W	T	T	T	A	A	A	T	T	T	T	W	A	T	T	T	A	A	T	T	T	A	T	A	A	T	A
JHI-Hv50k-2016-190029	3H	94.928	488486064	A	C	A	C	C	A	C	C	A	A	A	C	C	A	A	A	A	A	C	M	A	A	A	C	C	C	A	A	A	A	M	C	A	A	A	C	C	A	A	A	C	A	C	C	A	C
BOPA2_12_30399	3H	95.182	488628783	A	G	A	A	G	A	G	G	A	A	A	G	G	A	A	A	A	A	G	R	A	A	A	G	G	G	A	A	A	A	R	G	A	A	A	G	G	A	A	A	G	A	G	G	A	G
JHI-Hv50k-2016-190338	3H	95.49	490938824	C	T	C	C	T	C	T	T	C	C	C	T	T	C	C	C	C	C	T	Y	C	C	C	T	T	T	C	C	C	C	Y	T	C	C	C	T	T	C	C	C	T	C	T	T	C	C
JHI-Hv50k-2016-191204	3H	96.594	497136210	G	A	G	G	A	G	A	A	G	G	G	A	A	G	R	G	G	G	A	R	G	G	G	A	A	A	G	G	G	G	R	A	G	G	G	A	A	G	G	G	A	G	A	A	G	G
JHI-Hv50k-2016-192142	3H	99.049	501133416	C	T	C	C	T	C	T	T	C	C	C	T	T	C	Y	C	C	T	T	T	C	C	C	T	T	T	C	C	C	C	Y	T	C	C	C	T	T	C	C	C	T	C	T	T	C	C
BOPA1_12280-797	3H	99.199	501638267	G	failed	G	G	failed	G	failed	failed	G	G	G	failed	failed	G	G	G	G	failed	failed	failed	G	G	G	failed	failed	failed	G	G	G	G	G	failed	G	G	G	failed	failed	G	G	G	failed	G	failed	failed	G	G
JHI-Hv50k-2016-194209	3H	105.264	511439589	A	G	A	A	G	A	G	G	A	A	A	G	G	G	G	A	A	G	G	G	A	A	A	A	G	G	A	A	A	G	R	G	A	A	A	G	G	A	A	A	G	A	G	G	A	A
JHI-Hv50k-2016-194381	3H	105.578	511632261	T	C	T	T	C	T	C	C	T	T	T	C	C	C	C	T	T	C	C	C	T	T	T	T	C	C	T	T	T	C	Y	C	T	T	T	C	C	T	T	T	C	T	C	C	T	T
JHI-Hv50k-2016-194649	3H	105.871	512163286	C	T	C	C	T	C	T	T	C	C	C	T	T	T	T	C	C	T	T	T	C	C	C	C	T	T	C	C	C	T	Y	T	C	C	C	T	T	C	C	C	T	C	T	T	C	C
SCRI_RS_13780	3H	107.689	514200334	C	A	C	C	A	C	A	A	C	C	C	A	A	A	A	C	C	A	A	A	A	C	C	C	A	A	C	C	C	A	M	A	C	C	C	A	A	C	C	C	A	C	A	A	C	C
JHI-Hv50k-2016-195262	3H	110.465	521719882	C	T	C	C	T	C	C	T	C	C	C	T	T	T	T	C	T	T	T	T	T	C	C	C	T	T	C	C	C	T	C	C	C	C	C	T	T	C	C	C	T	C	T	T	C	C
JHI-Hv50k-2016-195679	3H	111.767	523529010	G	T	G	G	T	G	G	T	G	G	G	T	T	T	T	G	T	T	T	T	T	G	G	G	T	T	G	G	G	T	G	G	G	G	G	T	T	G	G	G	T	G	T	T	G	G
JHI-Hv50k-2016-196199	3H	111.974	524785099	A	G	A	A	G	A	A	G	A	A	A	G	G	G	G	A	G	G	G	G	G	A	A	A	G	G	A	A	A	G	A	A	A	A	A	G	G	A	A	A	G	A	G	G	A	A
JHI-Hv50k-2016-196476	3H	112.235	525761683	G	A	G	G	A	G	G	A	G	G	A	A	A	A	A	G	A	A	A	A	A	G	G	G	A	A	G	G	G	A	G	G	G	G	G	A	A	G	G	G	A	G	A	A	G	G
SCRI_RS_136937	3H	113.371	527980476	G	A	G	G	A	G	G	G	G	G	A	A	A	A	A	G	A	A	A	A	A	G	G	G	A	A	G	G	G	A	G	G	G	G	G	A	A	G	G	G	A	G	A	A	A	G
JHI-Hv50k-2016-197457	3H	115.181	531069080	C	T	C	C	T	C	C	C	C	C	T	T	T	T	T	C	T	T	T	T	T	C	C	C	T	T	C	C	C	T	C	C	C	C	C	T	T	C	C	C	T	C	T	T	T	C
JHI-Hv50k-2016-197487	3H	115.394	531089917	T	C	T	T	C	T	T	T	T	T	C	C	C	C	C	T	C	C	C	C	C	T	T	T	C	C	T	T	T	C	T	T	T	T	T	C	C	T	T	T	C	T	C	C	C	T
JHI-Hv50k-2016-197535	3H	115.943	531392349	A	G	A	A	G	A	A	A	A	A	G	G	G	G	G	A	G	G	G	G	G	A	A	A	G	G	A	A	A	G	A	A	A	A	A	G	G	A	A	A	G	A	G	G	G	A
SCRI_RS_185339	3H	120.874	534062663	G	T	G	G	G	G	T	G	G	G	T	T	T	T	T	G	T	T	T	T	T	G	G	G	T	T	G	G	G	T	G	G	G	G	G	T	T	G	G	G	T	G	T	T	T	G
JHI-Hv50k-2016-198960	3H	124.562	537118076	A	G	G	A	A	A	G	A	A	A	G	A	G	G	G	A	G	G	A	G	G	A	A	A	G	G	A	A	A	G	A	A	A	A	A	G	G	A	A	G	G	A	G	G	G	A
BOPA2_12_30640	3H	125.103	538572159	G	A	A	G	G	G	A	G	G	G	A	G	A	A	A	G	A	A	G	A	A	G	A	G	A	A	G	G	G	A	G	G	G	G	G	A	A	G	G	A	A	G	A	A	A	G
SCRI_RS_138193	3H	126.241	540093736	C	T	T	C	C	C	T	C	C	C	T	C	T	T	T	C	T	T	C	T	T	C	T	C	T	T	Y	T	T	T	C	C	C	C	C	T	T	C	C	T	T	C	T	T	T	C
BOPA1_6302-250	3H	127.308	542035272	A	G	G	A	A	A	G	A	A	A	G	A	G	G	G	A	G	G	A	G	G	A	G	A	G	G	R	G	G	G	A	A	A	A	A	G	G	A	A	G	G	A	G	G	G	A
JHI-Hv50k-2016-200945	3H	132.369	546102587	C	T	T	C	C	C	T	C	C	C	T	C	T	T	T	C	T	T	C	T	T	C	T	C	C	T	Y	T	T	T	Y	T	C	C	C	T	T	C	C	T	T	C	T	T	T	C
BOPA2_12_11255	3H	133.403	546823740	G	C	C	G	G	G	C	G	G	G	C	G	C	C	C	G	C	C	G	C	C	G	C	G	G	C	S	C	C	C	S	C	G	G	G	C	C	G	G	C	C	G	C	C	C	G
JHI-Hv50k-2016-201048	3H	134.871	547809052	A	G	G	A	A	A	A	A	A	A	G	A	G	G	G	A	G	G	A	G	G	A	G	A	A	G	R	G	G	G	R	G	A	A	A	G	G	A	A	G	G	A	G	G	G	A
JHI-Hv50k-2016-201135	3H	135.583	548184004	T	C	C	T	T	T	T	T	T	T	C	T	C	C	C	T	C	C	T	C	C	T	C	T	T	C	Y	C	C	C	Y	C	T	T	T	C	C	T	T	C	C	T	C	Y	C	T
SCRI_RS_140043	3H	135.835	548377186	C	T	T	C	C	C	C	C	C	C	T	C	T	T	T	C	T	T	C	T	T	C	T	C	C	T	Y	T	T	T	Y	T	C	C	C	T	T	C	C	T	T	C	T	Y	T	C
JHI-Hv50k-2016-201497	3H	136.023	549510463	T	C	C	T	T	T	T	T	T	T	C	T	C	C	C	T	C	C	T	C	C	T	C	T	T	C	Y	C	C	C	Y	C	T	T	T	C	C	T	T	C	C	T	C	Y	C	T
JHI-Hv50k-2016-201622	3H	136.729	549900714	C	A	A	C	C	C	C	C	C	C	A	C	A	A	A	C	A	A	C	C	A	C	A	C	C	A	M	A	A	A	M	A	C	C	C	A	A	C	C	A	A	C	A	M	A	C
BOPA1_7241-553	3H	136.888	550610475	G	A	A	G	G	G	G	G	G	G	A	G	A	A	A	G	A	A	G	G	A	G	A	G	G	A	R	A	A	A	R	A	G	G	G	A	A	G	G	A	A	G	A	R	A	G
BOPA1_6871-945	3H	137.11	550747073	A	C	C	A	A	A	A	A	A	A	C	A	C	C	C	A	C	C	A	A	C	A	C	A	A	C	M	C	C	C	M	C	A	A	A	C	C	A	A	C	C	A	C	M	C	A
SCRI_RS_235791	3H	137.237	551523214	G	A	A	G	G	G	G	G	G	G	A	G	A	A	A	G	A	A	G	G	A	G	A	G	G	A	R	A	A	A	R	A	G	G	G	A	A	G	G	A	A	G	A	R	A	G
JHI-Hv50k-2016-201866	3H	137.496	551667932	T	G	G	T	T	T	T	T	T	T	G	T	G	G	G	T	G	G	T	T	G	T	G	T	T	G	K	G	G	G	K	G	T	T	T	G	G	T	T	G	G	T	G	K	G	T
SCRI_RS_230069	3H	141.379	553194359	G	A	G	G	G	G	G	G	G	G	A	G	A	A	A	G	A	A	G	G	A	G	A	G	G	A	R	A	A	A	R	A	G	G	G	A	A	G	G	A	G	G	A	G	A	G
SCRI_RS_174963	3H	143.003	553726957	C	G	C	C	C	C	C	C	C	C	G	C	G	G	G	C	G	G	C	C	G	C	G	C	C	C	S	G	G	G	S	G	C	C	C	G	G	C	C	G	C	C	G	C	G	C
SCRI_RS_184462	3H	143.541	555469212	A	C	A	A	A	A	A	A	A	A	C	A	C	C	C	A	C	C	A	A	C	A	C	A	A	A	M	C	C	C	M	C	A	A	A	A	C	A	A	C	C	A	C	A	C	A
BOPA1_ABC06381-1-5-73	3H	156.732	568461477	G	A	G	G	A	A	A	A	G	G	G	G	A	A	G	G	G	A	G	G	A	G	A	G	G	A	A	A	A	A	G	G	G	G	G	G	A	A	G	A	A	A	G	A	A	A
BOPA2_12_20369	3H	158.262	569642882	C	A	C	C	A	A	A	A	C	C	C	C	A	C	C	C	C	A	C	C	C	C	A	C	C	A	A	A	A	A	C	C	C	C	A	C	A	A	C	A	A	A	C	A	A	A
JHI-Hv50k-2016-206693	3H	160.138	570753902	G	T	G	G	T	G	T	T	G	G	G	G	T	G	G	G	G	G	G	G	G	G	T	G	G	G	T	T	T	T	G	G	G	G	T	G	T	T	G	T	T	T	G	T	T	T
JHI-Hv50k-2016-206727	3H	160.652	571210229	G	T	G	G	T	G	T	T	G	G	G	G	T	G	G	G	G	G	G	G	G	G	T	G	G	G	T	T	T	T	G	G	G	G	T	G	T	T	G	T	T	T	G	T	T	T
BOPA2_12_30973	3H	160.945	572454199	A	G	A	A	G	A	G	G	A	A	A	A	G	A	A	A	A	A	A	A	A	A	G	A	A	A	G	G	G	G	A	A	A	A	G	A	G	G	A	G	G	A	A	G	G	G
SCRI_RS_180027	3H	161.603	573313446	G	A	G	G	A	G	A	A	G	G	G	G	A	G	G	G	G	G	G	G	G	G	A	G	G	G	A	A	A	A	G	G	G	G	A	G	G	A	G	A	A	G	G	A	A	A
SCRI_RS_202406	3H	162.81	574499528	C	T	C	C	Y	C	T	T	C	C	C	C	T	C	C	C	C	C	C	C	C	C	T	C	C	C	T	T	T	T	C	C	C	C	T	C	C	T	C	T	C	C	T	T	T	T
JHI-Hv50k-2016-207613	3H	163.659	575376929	T	C	T	C	Y	T	C	C	T	T	T	T	C	T	T	T	T	T	T	T	T	T	C	T	T	T	C	C	C	C	T	T	T	T	C	T	T	C	T	C	T	T	C	C	C	C
JHI-Hv50k-2016-207887	3H	164.054	576819772	A	G	A	G	G	A	G	G	A	A	A	A	G	A	A	A	A	A	A	A	A	A	G	A	A	A	G	G	G	G	A	A	A	A	G	A	A	G	A	G	A	A	G	G	G	G
JHI-Hv50k-2016-208049	3H	164.354	577160588	C	T	C	T	T	C	T	T	C	C	C	C	T	C	C	C	C	C	C	C	C	C	T	C	C	C	T	T	T	T	C	C	C	C	T	C	C	T	C	T	C	C	T	T	T	T
JHI-Hv50k-2016-209512	3H	169.758	581433168	G	A	G	A	A	G	A	A	G	A	G	G	A	G	G	G	G	G	G	A	G	G	A	A	G	G	A	A	A	A	G	G	G	G	R	G	G	A	G	A	G	G	A	A	G	A
BOPA1_5334-1533	3H	170.014	581631490	T	A	T	A	A	T	A	A	T	A	T	T	A	T	T	T	T	T	T	A	T	T	A	A	T	T	A	A	A	A	T	T	T	T	W	T	T	A	T	A	T	T	A	A	T	A
JHI-Hv50k-2016-210060	3H	170.317	582085401	T	G	T	G	G	T	G	G	T	G	T	T	G	T	T	T	T	T	T	G	T	T	G	G	T	T	G	G	G	G	T	T	T	T	K	T	T	G	T	G	T	T	G	G	T	G
JHI-Hv50k-2016-210637	3H	171.694	583675534	A	G	A	G	G	A	G	G	A	G	A	A	G	A	A	A	A	A	A	G	A	A	G	G	A	A	G	G	G	G	A	A	A	A	R	A	A	G	G	G	A	A	G	G	A	G
JHI-Hv50k-2016-211300	3H	173.734	584482344	C	T	C	T	T	T	T	T	C	T	C	C	T	C	C	C	C	C	C	T	C	C	T	T	C	C	T	T	T	T	Y	C	C	T	Y	C	C	T	T	T	C	C	T	T	C	T
JHI-Hv50k-2016-211367	3H	174.341	585136329	C	T	C	T	T	T	T	T	C	T	C	C	T	C	C	C	C	C	C	T	C	C	T	T	C	C	T	T	T	T	Y	C	C	T	Y	T	C	T	T	T	C	C	T	T	C	T
JHI-Hv50k-2016-211868	3H	175.216	585848215	T	C	T	C	C	C	C	C	T	C	T	T	C	T	T	T	T	C	T	C	T	T	C	C	T	T	C	C	C	C	Y	T	T	C	Y	C	T	C	C	C	T	T	C	C	T	C
SCRI_RS_204462	3H	175.51	586219523	T	C	T	C	C	C	C	C	T	C	T	T	C	T	T	T	T	C	T	C	T	T	C	C	T	T	C	C	C	C	Y	T	T	C	Y	C	T	C	C	C	T	T	C	C	T	C
JHI-Hv50k-2016-212579	3H	175.783	586888559	G	A	G	A	A	A	A	A	G	A	G	G	A	G	G	G	G	A	G	A	G	G	A	A	G	G	A	A	A	A	R	G	G	A	R	A	G	A	A	A	G	G	A	A	G	A
JHI-Hv50k-2016-212771	3H	176.05	587159561	T	C	T	C	C	C	C	C	T	C	T	T	C	T	T	T	T	C	T	C	T	T	C	C	T	T	C	C	C	C	Y	T	T	C	T	C	T	C	C	C	T	T	C	C	T	C
JHI-Hv50k-2016-212897	3H	176.342	587302388	T	C	T	C	C	C	C	C	T	C	T	T	C	T	T	T	T	C	T	C	T	T	C	C	T	T	C	C	C	C	Y	T	T	C	T	C	T	C	C	C	T	T	C	C	T	C
JHI-Hv50k-2016-213021	3H	176.592	587601786	T	C	T	C	C	C	C	C	T	C	T	T	C	T	T	T	T	C	T	C	T	T	C	T	T	T	C	C	C	C	Y	T	T	C	T	C	T	C	C	C	T	T	C	C	T	C
JHI-Hv50k-2016-213145	3H	177.169	587842634	C	T	C	T	T	T	T	T	C	T	C	C	T	C	C	C	C	T	C	T	C	C	T	C	T	C	T	T	T	T	Y	C	C	T	C	T	C	T	T	T	C	C	T	T	C	T
JHI-Hv50k-2016-213225	3H	177.755	587943779	T	C	T	C	C	C	T	C	T	C	T	T	C	T	T	T	T	C	T	C	T	T	C	T	C	T	C	C	C	C	Y	T	T	C	T	C	T	C	C	C	T	T	C	C	T	C
JHI-Hv50k-2016-213365	3H	178.061	588772325	C	A	C	A	A	A	C	A	C	A	C	C	A	C	C	C	C	A	C	A	C	C	A	C	A	C	A	A	A	A	M	C	C	A	C	A	C	A	A	A	C	C	A	A	C	A
JHI-Hv50k-2016-214563	3H	184.105	590791011	C	T	C	Y	Y	T	C	C	C	T	C	C	T	C	C	C	C	T	C	T	T	C	T	C	T	C	T	T	T	T	Y	C	C	T	C	T	C	T	T	T	C	C	T	T	C	T
JHI-Hv50k-2016-214717	3H	184.393	591210651	A	G	A	R	R	G	A	A	A	G	A	A	G	A	A	A	A	G	A	G	G	A	G	A	G	A	G	G	G	G	R	A	A	G	A	G	A	G	G	G	A	A	G	G	A	G
SCRI_RS_208633	3H	184.685	591546366	C	T	C	Y	Y	T	C	C	C	T	C	C	T	C	C	C	C	T	C	T	T	C	T	C	T	C	T	T	T	T	Y	C	C	T	C	T	C	T	T	T	C	C	T	T	C	T
SCRI_RS_184593	3H	185.79	592430650	A	G	A	R	R	G	A	A	A	G	A	A	G	A	A	A	A	G	A	G	G	A	G	A	G	G	G	G	G	A	R	A	A	G	A	G	A	G	G	A	A	A	G	G	A	G
JHI-Hv50k-2016-216855	3H	195.926	596884033	G	A	G	R	A	A	G	G	G	A	G	A	A	G	A	G	G	A	A	A	A	G	A	G	A	A	A	A	A	G	G	G	A	G	G	A	G	A	A	G	G	G	A	A	G	A
JHI-Hv50k-2016-216990	3H	196.196	597054196	C	A	C	C	A	A	C	C	C	A	C	A	A	C	A	C	C	A	A	A	A	C	A	C	A	A	A	A	A	C	C	C	A	C	C	A	C	A	A	C	C	C	A	A	C	A
JHI-Hv50k-2016-217291	3H	196.502	597350891	C	failed	C	C	failed	failed	C	C	C	failed	C	failed	failed	C	failed	C	C	failed	failed	failed	failed	C	failed	C	failed	failed	failed	failed	failed	C	C	C	failed	C	C	failed	C	failed	failed	C	C	C	failed	failed	C	failed
JHI-Hv50k-2016-217426	3H	197.079	597742481	T	C	T	T	C	C	T	T	T	C	T	C	C	T	C	T	T	C	C	C	C	T	C	T	C	C	C	C	C	T	T	T	C	T	T	C	T	C	C	T	T	T	C	C	T	C
JHI-Hv50k-2016-217798	3H	197.541	598119900	A	G	A	A	G	G	A	A	A	G	A	G	G	A	G	A	A	G	G	G	G	G	G	A	G	G	G	G	G	A	A	A	G	A	A	G	A	G	G	A	A	A	G	G	A	G
SCRI_RS_158679	3H	197.834	598671723	C	A	C	C	A	A	C	C	C	A	C	A	A	C	A	C	C	A	A	A	A	A	A	C	A	A	A	A	A	C	C	C	A	C	C	A	C	A	A	C	C	C	A	A	C	A
JHI-Hv50k-2016-218948	3H	198.733	600542000	T	G	T	T	G	G	T	T	T	G	T	G	G	T	G	T	T	G	G	G	G	G	G	T	G	G	G	G	G	T	T	T	G	T	T	G	T	G	G	T	T	T	G	G	T	G
JHI-Hv50k-2016-218989	3H	199.136	600727556	G	A	G	G	A	A	G	G	G	A	G	A	A	A	A	G	G	A	A	A	A	A	A	G	A	A	A	A	A	G	G	G	A	G	G	A	G	A	A	G	G	G	A	A	G	A
JHI-Hv50k-2016-219577	3H	201.465	602252595	A	G	A	A	G	G	A	A	R	A	A	G	G	G	G	A	A	G	G	G	G	G	G	A	G	G	G	G	G	A	A	A	G	A	A	G	A	G	G	A	A	A	G	G	A	G
JHI-Hv50k-2016-219858	3H	204.024	602981362	A	G	A	A	G	G	A	A	R	A	A	G	G	G	G	A	G	G	G	G	G	G	G	G	G	G	G	G	G	A	A	A	G	A	A	G	A	G	G	A	A	A	G	G	A	G
BOPA1_ConsensusGBS0271-2	3H	204.483	603823274	G	A	G	G	A	A	G	G	R	G	G	A	A	A	A	G	A	A	A	A	A	A	A	A	A	A	A	A	A	G	G	G	A	G	R	A	G	A	A	G	G	G	A	A	G	A
JHI-Hv50k-2016-220031	3H	204.761	603929007	A	G	A	A	G	G	A	A	R	A	A	G	G	G	G	A	G	G	G	G	G	G	G	G	G	G	G	G	G	A	A	A	G	A	R	G	A	G	G	A	A	A	G	G	A	G
SCRI_RS_176108	3H	205.024	603978142	T	C	T	T	C	C	T	T	Y	T	T	C	C	C	C	T	C	C	C	C	C	C	C	C	C	C	C	C	C	T	T	T	C	T	Y	C	T	C	C	T	T	T	C	C	T	C
JHI-Hv50k-2016-220357	3H	205.826	604310983	C	T	C	C	T	T	C	C	Y	C	C	T	T	T	T	C	T	T	T	T	T	C	T	T	T	T	T	T	T	C	C	C	T	C	Y	T	C	T	T	C	C	C	T	T	C	T
JHI-Hv50k-2016-220502	3H	206.285	604549946	C	T	C	C	T	T	C	C	Y	C	C	T	T	C	T	C	T	T	T	T	T	C	T	T	T	T	T	T	T	C	C	C	T	C	Y	T	C	T	T	C	C	C	T	T	C	T
JHI-Hv50k-2016-220633	3H	206.557	604904447	G	A	G	G	A	A	G	G	failed	G	G	A	A	G	A	G	A	A	A	A	A	G	A	A	A	A	A	A	A	G	G	G	A	G	failed	A	G	A	A	G	G	G	A	A	G	A
BOPA1_ABC38781-pHv2346-01	3H	207.457	605935417	A	G	A	A	G	G	A	A	R	A	A	G	G	A	G	A	G	G	G	G	G	A	G	G	G	G	G	G	G	A	A	A	G	A	R	G	A	G	G	G	A	A	G	G	A	G
JHI-Hv50k-2016-221304	3H	209.017	606539871	C	A	C	C	A	A	C	C	C	A	A	A	A	C	A	C	A	A	A	A	A	C	A	A	A	A	A	A	A	C	C	C	A	C	failed	A	C	A	A	A	C	C	A	A	C	A
BOPA1_4737-368	3H	209.598	606705858	A	G	A	A	A	G	A	A	A	G	G	G	G	A	G	A	G	G	G	G	G	A	G	G	G	G	G	G	G	A	A	A	G	A	R	G	A	G	G	G	A	A	G	G	A	G
JHI-Hv50k-2016-221802	3H	210.683	609183463	C	T	C	C	C	T	C	C	C	T	T	T	T	C	T	C	T	T	T	T	T	C	T	T	T	T	Y	T	T	C	C	C	T	C	Y	T	C	T	T	T	C	C	T	T	C	T
JHI-Hv50k-2016-221856	3H	211.285	609283934	A	G	A	A	A	G	A	A	A	G	G	G	G	A	G	A	G	G	G	A	G	A	G	G	G	G	R	G	G	A	A	A	G	A	R	G	A	G	G	G	A	A	G	G	A	G
SCRI_RS_142818	3H	211.861	610203064	C	T	C	C	C	T	C	C	C	T	T	T	T	C	T	C	T	T	T	C	T	C	T	T	T	T	Y	T	T	C	C	C	T	C	Y	T	C	T	T	T	C	C	T	T	C	T
JHI-Hv50k-2016-223024	3H	213.272	611295087	G	A	G	G	G	A	G	A	A	A	A	A	A	G	A	G	A	A	A	G	A	G	A	A	A	A	R	A	A	G	G	G	A	G	R	A	G	A	A	A	G	G	A	A	G	A
JHI-Hv50k-2016-222988	3H	213.528	611314019	C	T	C	C	C	T	C	T	T	T	T	T	T	C	T	C	T	T	T	C	T	C	T	T	T	T	Y	T	T	C	C	C	T	C	Y	T	C	T	T	T	C	C	T	T	C	T
JHI-Hv50k-2016-223156	3H	214.358	611984342	T	C	T	T	T	C	T	C	C	C	C	C	C	T	C	T	C	C	C	T	C	T	C	C	C	C	Y	C	C	T	T	T	C	T	C	C	T	C	C	C	T	T	C	C	T	C
BOPA2_12_30229	3H	214.813	612116577	A	C	A	A	A	C	A	C	C	C	C	C	C	A	C	A	C	C	C	A	C	A	C	C	C	C	M	C	C	A	A	A	C	A	C	C	A	C	C	C	A	A	C	C	A	C
JHI-Hv50k-2016-223498	3H	215.367	612312810	G	A	G	G	G	A	G	A	A	A	A	A	A	G	A	G	A	A	A	G	A	G	A	A	A	A	R	A	A	G	G	G	A	G	A	A	G	A	A	A	G	G	A	A	G	A
BOPA1_8752-523	3H	226.206	616643952	C	A	C	C	C	C	C	A	A	A	A	A	C	A	C	C	A	A	A	C	A	C	A	A	A	A	M	A	A	C	C	C	C	C	A	A	C	A	A	A	C	M	A	A	C	A
JHI-Hv50k-2016-224992	3H	226.752	617362723	A	G	A	A	A	A	A	G	G	G	G	G	A	G	A	A	G	G	G	A	G	A	G	G	G	G	R	G	G	A	A	A	A	A	G	G	A	G	G	G	A	R	G	G	A	G
JHI-Hv50k-2016-225401	3H	227.149	617966625	T	C	T	T	T	T	T	C	C	C	C	C	T	C	T	T	C	C	C	T	C	T	C	C	C	C	Y	C	C	T	T	T	T	T	C	C	T	C	C	C	T	Y	C	C	T	C
BOPA2_12_10215	3H	227.964	619536096	A	G	A	A	A	A	A	G	G	G	G	G	A	G	A	A	G	G	G	A	G	A	G	G	G	G	R	G	G	A	A	A	A	A	G	G	A	G	G	G	A	R	G	G	A	G
SCRI_RS_236981	4H	0	209897	T	C	C	T	T	C	T	T	C	C	C	T	T	C	C	C	C	T	T	T	C	T	T	T	C	C	T	T	T	C	Y	T	T	C	C	C	C	C	C	T	T	C	T	C	C	C
JHI-Hv50k-2016-226771	4H	0.598	397888	G	A	A	G	G	A	G	G	A	A	A	G	G	A	A	A	A	G	G	G	A	G	G	G	A	A	G	G	G	A	R	G	G	A	A	A	A	A	A	G	G	A	G	A	A	A
JHI-Hv50k-2016-225729	4H	1.364	1406375	A	G	G	A	A	G	A	A	G	G	G	A	A	G	G	G	G	A	A	A	G	A	A	A	G	G	R	G	G	G	R	A	A	G	G	G	G	G	G	A	A	G	A	G	G	G
SCRI_RS_154517	4H	2.481	2772827	G	A	A	G	G	A	G	G	A	A	A	G	G	A	A	A	A	G	G	G	A	G	G	G	A	A	R	A	A	A	R	G	G	A	A	A	A	A	A	G	G	A	G	A	A	A
JHI-Hv50k-2016-227209	4H	3.225	3352669	T	G	G	T	T	G	T	T	G	G	G	T	T	G	G	G	G	T	T	T	G	T	T	T	G	G	K	G	G	G	K	T	T	G	G	G	G	G	G	T	T	G	T	G	G	G
BOPA2_12_31486	4H	4.202	3667340	T	A	A	T	T	A	T	T	A	A	A	T	T	A	A	A	A	T	T	T	A	T	T	T	A	A	T	T	T	A	W	T	T	A	A	A	A	A	A	T	T	A	T	A	A	A
JHI-Hv50k-2016-227576	4H	4.488	4157967	A	G	G	A	A	G	A	A	G	G	G	A	A	G	G	G	G	A	A	A	G	A	A	A	G	G	A	A	A	G	R	A	A	G	G	G	G	G	G	A	A	G	A	G	G	G
JHI-Hv50k-2016-227629	4H	4.792	4269558	T	C	C	T	T	C	T	T	C	C	C	T	T	C	C	C	C	T	T	T	C	T	T	T	C	C	T	T	T	C	Y	T	T	C	C	C	C	T	C	T	T	C	T	C	C	C
SCRI_RS_206744	4H	5.289	4288618	A	G	G	A	A	G	A	A	G	G	G	A	A	G	G	G	G	A	A	A	G	A	A	A	G	G	A	A	A	G	R	A	A	G	G	G	G	A	G	A	A	G	A	G	G	G
JHI-Hv50k-2016-227817	4H	5.357	4801733	A	G	G	A	A	G	A	A	G	G	G	A	A	G	G	G	G	A	A	A	G	A	A	A	G	G	A	A	A	G	R	A	A	G	G	G	G	A	G	A	A	G	A	G	G	G
JHI-Hv50k-2016-227888	4H	5.8	4823231	C	T	T	C	C	T	C	C	T	T	T	C	C	T	T	T	T	C	C	C	T	C	C	C	T	T	C	C	C	T	Y	C	C	T	T	T	C	C	T	C	C	T	C	T	T	T
BOPA1_2533-773	4H	9.778	5647553	A	G	G	A	A	G	A	A	G	G	G	G	A	A	G	G	G	A	A	A	G	A	A	A	G	G	A	A	A	G	R	A	A	G	G	G	A	A	G	A	A	G	G	G	G	A
JHI-Hv50k-2016-228307	4H	13.218	6362656	T	C	C	T	T	C	T	T	C	C	T	C	T	T	C	C	C	T	T	T	C	T	T	T	C	C	T	T	T	C	Y	T	T	C	T	C	C	T	C	T	T	C	C	C	C	T
JHI-Hv50k-2016-228283	4H	13.524	6369944	A	G	G	A	A	G	A	A	G	G	A	G	A	A	G	G	G	A	A	A	G	A	A	A	G	G	A	A	A	G	R	A	A	G	A	G	G	A	G	A	A	G	G	G	G	A
JHI-Hv50k-2016-228274	4H	13.767	6380300	C	T	T	C	C	T	C	C	T	T	C	T	C	C	T	T	T	C	C	C	T	C	C	C	T	T	C	C	C	T	Y	C	C	T	C	T	T	C	T	C	C	T	T	T	T	C
SCRI_RS_145228	4H	13.997	6413938	T	C	C	T	T	C	T	T	C	C	T	C	T	T	C	C	C	T	T	T	C	T	T	T	C	C	T	T	T	C	Y	T	T	C	T	C	C	T	C	T	T	C	C	C	C	T
JHI-Hv50k-2016-228563	4H	14.56	7750907	G	A	A	G	G	A	G	G	A	A	G	A	G	G	A	A	A	G	G	G	A	G	G	G	A	A	G	G	G	A	R	G	G	A	G	A	A	G	A	G	G	A	G	A	A	G
JHI-Hv50k-2016-228853	4H	14.871	8795505	G	T	T	G	G	T	G	G	T	T	G	T	G	G	T	T	T	G	G	G	T	G	G	G	T	T	G	G	G	T	K	G	G	T	G	T	T	G	T	G	G	T	G	T	T	G
SCRI_RS_220110	4H	15.342	8923949	T	C	C	T	T	C	T	T	C	C	T	C	T	T	C	T	C	T	T	T	C	T	T	T	C	C	T	T	T	C	Y	T	T	C	T	C	C	T	C	T	T	C	T	C	C	T
JHI-Hv50k-2016-229499	4H	21.378	9817167	T	C	C	T	T	C	T	C	C	C	T	C	T	T	C	C	C	T	C	T	C	T	T	T	C	C	T	T	T	C	Y	T	T	C	C	C	C	T	C	T	T	C	C	C	C	T
JHI-Hv50k-2016-229940	4H	21.498	10249137	C	T	T	C	C	T	C	T	T	T	C	T	C	C	T	T	T	C	T	C	T	C	C	C	T	T	C	C	C	T	Y	C	C	T	T	T	T	C	T	C	C	T	T	T	T	C
BOPA1_2055-947	4H	22.629	11580864	C	G	G	C	C	G	G	G	G	G	C	G	C	C	G	G	G	C	G	C	G	C	C	C	G	G	C	C	C	G	S	C	C	G	G	G	G	C	G	C	C	G	G	G	G	C
SCRI_RS_12719	4H	25.755	12567988	G	T	G	G	G	T	T	T	T	T	G	T	G	G	T	T	T	G	T	G	T	G	G	T	T	T	G	G	G	T	K	G	G	T	T	T	T	G	T	T	T	T	T	T	T	G
JHI-Hv50k-2016-230522	4H	26.314	12669965	A	C	A	A	A	C	C	C	C	C	A	C	A	A	C	C	C	A	C	A	C	A	A	C	C	C	A	A	A	C	M	A	A	C	C	C	C	A	C	C	C	C	C	C	C	A
JHI-Hv50k-2016-230814	4H	28.628	14173181	C	T	C	C	C	T	T	T	T	T	C	T	C	C	T	T	T	C	T	C	T	C	C	T	T	T	C	C	C	T	Y	C	C	T	T	C	T	C	T	T	T	T	T	T	T	C
BOPA1_1593-1597	4H	28.726	13896206	A	G	A	A	A	G	G	G	G	G	A	G	A	A	G	G	G	A	G	A	G	A	A	G	G	G	A	A	A	G	R	A	A	G	G	G	G	A	G	G	G	G	G	G	G	A
SCRI_RS_58772	4H	28.789	13867631	G	A	G	G	G	A	A	A	A	A	G	A	G	G	A	A	A	G	A	G	A	G	G	A	A	A	G	G	G	A	R	G	G	A	A	A	A	G	A	A	A	A	A	A	A	G
JHI-Hv50k-2016-230812	4H	29.038	14175570	T	C	T	T	T	C	C	C	C	C	T	C	T	T	C	C	C	T	C	T	C	T	T	C	C	C	T	T	T	C	Y	T	T	C	C	T	C	T	C	C	C	C	C	C	C	T
SCRI_RS_225074	4H	30.847	17197126	C	T	C	C	C	T	T	T	T	T	C	C	C	C	T	T	T	C	T	C	T	C	C	T	T	T	C	C	C	T	Y	C	C	T	T	T	T	C	C	T	T	T	T	T	T	C
BOPA2_12_30907	4H	31.538	17748238	T	A	T	T	T	A	A	A	A	A	T	T	T	T	A	A	A	T	A	T	A	T	T	A	A	A	T	T	T	A	W	T	T	A	A	A	A	T	T	A	A	A	A	A	A	T
BOPA1_8901-1446	4H	31.944	18900201	A	G	A	A	A	G	G	G	G	G	A	A	A	A	G	G	G	A	G	A	G	A	A	G	G	A	A	A	A	G	R	A	A	G	G	G	G	A	A	G	G	G	G	G	G	A
SCRI_RS_143144	4H	32.242	19092759	C	T	C	C	C	T	T	T	T	T	C	C	C	C	T	T	T	C	T	C	T	C	C	T	T	C	C	C	C	T	Y	C	C	T	T	T	T	C	C	T	T	T	T	T	T	C
BOPA2_12_31164	4H	33.361	19675006	C	A	C	C	C	A	A	A	A	A	C	C	C	C	A	A	A	C	A	C	A	C	C	C	A	C	C	C	C	A	M	C	C	A	A	A	A	C	C	A	A	A	A	A	A	C
JHI-Hv50k-2016-231910	4H	34.19	19817586	C	T	C	C	C	T	C	T	T	T	C	C	C	C	T	T	T	C	T	C	T	C	C	C	T	C	C	C	C	T	Y	C	C	T	T	T	T	C	C	T	T	T	T	T	T	C
JHI-Hv50k-2016-231920	4H	34.496	19841724	A	G	A	A	A	G	A	G	G	G	A	A	A	A	G	G	G	A	G	A	G	A	A	A	G	A	A	A	A	G	R	A	A	G	G	G	G	A	A	G	G	G	G	G	G	A
JHI-Hv50k-2016-232106	4H	36.503	20755825	C	A	C	C	C	A	C	A	A	A	C	C	C	C	A	A	A	C	A	C	A	C	C	C	A	C	C	C	C	A	C	C	C	A	A	A	A	C	C	A	A	A	A	A	A	C
JHI-Hv50k-2016-232180	4H	36.814	21030401	T	C	T	T	T	C	T	C	C	C	T	T	T	T	C	C	C	T	C	T	C	T	T	T	C	T	T	T	T	C	Y	T	T	C	C	C	C	T	T	C	C	C	C	C	C	T
JHI-Hv50k-2016-232214	4H	37.261	22416684	T	A	T	T	T	A	T	A	A	A	T	T	T	T	A	A	A	T	A	T	A	T	T	T	A	T	T	T	T	A	W	T	T	A	A	A	A	T	A	A	A	A	A	A	A	T
JHI-Hv50k-2016-232534	4H	38.441	23114766	A	T	A	A	A	T	A	T	T	T	A	A	A	A	T	T	T	A	T	A	T	A	A	A	T	A	A	A	A	T	W	A	A	T	T	T	T	A	T	T	T	T	T	T	T	A
JHI-Hv50k-2016-232643	4H	39.841	23524651	C	T	C	C	C	T	C	T	C	T	C	C	C	C	T	T	T	C	T	C	T	C	C	C	T	C	C	C	C	T	Y	C	C	T	T	T	T	C	T	T	T	T	T	T	T	C
JHI-Hv50k-2016-232667	4H	40.405	23745810	G	A	G	G	G	A	G	A	G	A	G	G	G	G	A	A	A	G	A	G	A	G	G	G	A	G	G	G	G	A	R	G	G	A	A	A	A	G	A	A	A	A	A	A	A	G
JHI-Hv50k-2016-232675	4H	40.695	23755678	G	A	G	G	G	A	G	A	G	A	G	G	G	G	A	A	A	G	A	G	A	G	G	G	A	G	G	G	G	A	R	G	G	A	A	A	A	G	A	A	A	A	A	A	A	G
BOPA2_12_10860	4H	41.584	23882112	A	G	A	A	A	G	A	G	A	G	A	A	A	A	G	G	G	A	G	A	G	A	A	A	G	A	A	A	A	G	R	A	A	G	G	G	G	A	G	G	G	G	G	G	G	A
SCRI_RS_116338	4H	46.5	28124914	T	C	T	T	T	C	T	C	T	C	T	Y	T	T	C	C	C	T	C	T	C	T	C	T	C	T	Y	T	T	C	Y	T	T	C	C	C	C	T	T	C	T	C	C	C	C	T
SCRI_RS_220122	4H	47.785	29020250	T	C	T	T	T	C	T	C	T	C	T	Y	T	T	C	C	T	T	C	T	C	T	C	T	C	T	Y	T	T	C	Y	T	T	C	C	C	C	T	T	C	T	C	C	T	C	T
JHI-Hv50k-2016-234165	4H	49.523	32356431	G	A	G	G	G	A	G	A	G	A	G	R	G	G	A	A	G	G	A	G	A	G	A	G	A	G	R	G	G	A	R	G	G	A	A	A	A	G	G	A	G	A	A	G	A	G
JHI-Hv50k-2016-234643	4H	54.517	35451592	T	C	T	T	T	C	T	T	T	C	T	Y	T	T	C	C	T	T	C	T	C	T	C	C	C	T	Y	T	T	C	C	C	T	C	Y	C	C	T	T	C	T	C	C	T	C	C
JHI-Hv50k-2016-235469	4H	55.689	40377704	C	T	C	C	C	T	C	C	C	T	C	Y	C	C	T	T	C	C	T	C	T	C	T	T	T	C	Y	C	C	T	Y	T	C	C	Y	T	T	C	C	T	C	T	T	C	T	T
SCRI_RS_233908	4H	55.971	41472015	C	T	C	C	C	T	C	C	C	T	C	Y	C	C	T	T	C	C	T	C	T	C	T	T	T	C	Y	C	C	T	Y	T	C	C	Y	T	T	C	C	T	C	T	T	C	T	T
SCRI_RS_133407	4H	56.332	42800810	T	C	T	T	T	C	T	T	T	C	T	Y	T	T	C	C	T	T	C	T	C	T	C	C	C	T	Y	T	T	C	Y	C	T	T	Y	C	C	T	T	C	T	C	C	T	C	C
JHI-Hv50k-2016-235631	4H	56.406	42359732	T	C	T	T	T	C	T	T	T	C	T	failed	T	T	C	C	T	T	C	T	C	T	C	C	C	T	Y	T	T	C	Y	C	T	T	Y	C	C	T	T	C	T	C	C	T	C	C
JHI-Hv50k-2016-236685	4H	57.4	50874605	C	T	C	C	C	T	C	C	C	T	C	Y	C	C	T	T	C	C	T	C	T	C	T	T	T	C	Y	C	C	T	Y	T	C	C	Y	T	T	C	C	T	C	T	T	C	T	T
JHI-Hv50k-2016-236777	4H	57.639	51551179	A	G	A	A	A	G	A	A	A	G	A	R	A	A	G	G	A	A	G	A	G	A	G	G	G	A	R	A	A	G	R	G	A	A	R	G	G	A	A	G	A	G	G	A	G	G
JHI-Hv50k-2016-236858	4H	57.831	52120134	A	G	A	A	A	G	A	A	A	G	A	R	A	A	G	G	A	A	G	A	G	A	G	G	G	A	R	A	A	G	R	G	A	A	R	G	G	A	A	G	A	G	G	A	G	G
JHI-Hv50k-2016-236924	4H	58.216	52945319	C	A	C	C	C	A	C	C	C	A	C	M	C	C	A	A	C	C	A	C	A	C	A	A	A	C	M	C	C	A	M	A	C	C	M	A	A	C	C	A	C	A	A	C	A	A
SCRI_RS_119778	4H	59.329	53810940	G	failed	G	G	G	failed	G	G	G	failed	G	G	G	G	failed	failed	G	G	failed	G	failed	G	failed	failed	failed	G	G	G	G	failed	G	failed	G	G	G	failed	failed	G	G	failed	G	failed	failed	G	failed	failed
SCRI_RS_157072	4H	59.571	54828256	C	T	C	C	C	T	C	C	C	T	C	Y	C	C	T	T	C	C	T	C	T	C	T	T	T	C	Y	C	C	T	Y	T	C	C	Y	T	T	C	C	T	C	T	T	C	T	T
SCRI_RS_184107	4H	59.775	56011055	A	C	A	A	A	C	A	A	A	C	A	M	M	A	C	C	A	A	C	A	C	A	C	C	C	A	M	A	A	C	M	C	A	A	M	C	C	A	A	C	A	C	C	A	C	C
BOPA1_3984-1920	4H	59.986	61870849	G	A	G	G	G	A	G	G	G	A	G	R	R	G	A	A	G	G	A	G	A	G	A	A	A	G	R	G	G	A	R	A	G	G	R	A	A	G	G	A	G	A	A	G	A	A
SCRI_RS_239818	4H	60.491	74798537	C	T	C	C	C	T	C	C	C	T	C	Y	Y	C	T	T	C	C	T	C	T	C	T	T	T	C	Y	C	C	C	Y	T	C	C	Y	T	T	C	C	T	C	T	T	C	T	T
JHI-Hv50k-2016-238941	4H	61.339	81441762	G	A	G	G	G	A	G	G	G	A	G	R	R	G	A	A	G	G	A	G	A	G	A	A	A	A	R	G	G	G	R	A	G	G	R	A	A	G	G	A	G	A	A	G	A	A
SCRI_RS_194316	4H	61.784	91950505	T	A	T	T	T	A	T	T	T	A	T	W	W	T	A	A	T	T	A	T	A	T	A	T	A	A	W	T	T	T	W	A	T	T	W	A	A	T	T	A	T	A	A	T	A	A
JHI-Hv50k-2016-239980	4H	62.022	96686737	G	A	G	G	G	A	G	G	G	A	G	R	R	G	A	A	G	G	A	G	A	G	A	G	A	A	R	G	G	G	R	A	G	G	R	A	A	G	G	A	G	A	A	G	A	A
JHI-Hv50k-2016-240228	4H	62.561	117229154	A	C	A	A	A	C	A	A	A	C	A	M	C	A	C	C	A	A	C	A	C	A	C	A	C	C	M	A	A	A	M	C	A	A	M	C	C	A	A	C	A	C	C	A	C	C
BOPA2_12_30866	4H	64.462	425238027	A	G	A	A	A	G	A	A	A	G	A	R	G	A	G	G	A	A	G	A	G	A	G	A	G	A	R	A	A	A	R	G	A	A	A	G	G	A	A	G	A	G	G	A	G	G
JHI-Hv50k-2016-243987	4H	65.241	435928270	G	A	G	G	G	A	G	G	G	A	G	R	A	G	A	A	G	G	A	G	A	G	A	G	G	A	R	G	G	G	R	A	G	G	G	A	A	G	G	A	G	A	A	G	A	A
BOPA2_12_30684	4H	65.725	440376037	G	A	G	G	G	A	G	G	G	A	G	R	A	A	A	A	G	G	A	G	A	G	A	G	G	A	R	G	G	G	R	A	G	G	G	A	A	G	G	A	G	A	A	G	A	A
JHI-Hv50k-2016-244492	4H	66.525	442464564	A	G	A	A	A	G	A	A	A	G	A	R	G	G	G	G	A	A	G	A	G	A	G	A	A	G	R	A	A	A	R	G	A	A	A	G	G	A	A	G	A	G	G	A	G	G
SCRI_RS_194649	4H	67.146	443364681	T	C	T	T	T	C	T	T	T	C	T	Y	C	C	C	C	T	T	C	T	C	T	C	T	T	C	Y	T	T	T	Y	C	T	T	T	C	C	T	T	C	T	C	C	T	C	C
JHI-Hv50k-2016-245620	4H	69.566	449866783	C	T	C	C	C	T	C	C	T	T	C	C	T	T	T	T	C	C	T	C	T	C	T	C	C	T	C	C	C	C	Y	T	C	C	C	T	T	C	C	T	C	T	T	C	T	T
JHI-Hv50k-2016-248991	4H	72.884	478820623	C	T	C	C	C	T	C	C	T	T	C	C	T	T	C	T	C	C	T	C	T	C	T	C	C	T	Y	T	T	C	Y	T	C	C	C	T	T	C	C	T	C	T	T	C	C	T
JHI-Hv50k-2016-249451	4H	73.387	483033685	T	A	T	T	T	A	T	T	A	A	T	T	W	A	T	A	T	T	A	T	A	T	A	T	T	A	W	A	A	T	W	A	T	T	T	A	A	T	T	A	T	A	A	T	T	A
BOPA1_3644-1483	4H	76.227	496024940	A	C	A	A	A	C	A	A	C	C	C	A	M	C	A	C	A	A	C	A	C	A	C	C	A	C	M	C	C	A	M	C	A	A	C	C	C	A	A	C	A	C	C	A	A	C
JHI-Hv50k-2016-250664	4H	76.995	498613512	A	failed	A	A	A	failed	A	A	A	failed	failed	A	A	failed	A	failed	A	A	failed	A	failed	A	failed	failed	A	failed	A	failed	failed	A	A	failed	A	A	failed	failed	failed	A	A	failed	failed	failed	failed	A	A	failed
TGBA15K-TG0395	4H	77.315	502135564	T	C	T	T	T	C	T	T	T	C	C	T	Y	C	T	C	T	T	C	T	C	T	C	C	T	C	Y	C	C	T	Y	C	T	T	C	C	C	T	T	C	C	C	C	T	T	C
JHI-Hv50k-2016-253802	4H	83.849	523812104	A	G	A	A	A	G	A	A	A	G	G	G	R	G	A	G	G	A	G	A	G	A	G	G	A	G	A	A	A	A	R	G	A	A	G	G	G	A	G	G	G	G	G	A	A	G
SCRI_RS_132067	4H	84.117	525147382	T	C	T	T	T	C	T	T	T	C	C	C	Y	C	T	C	C	T	C	T	C	T	C	C	T	C	T	T	T	T	Y	C	T	T	C	C	C	T	C	C	C	C	C	T	T	C
SCRI_RS_197889	4H	84.829	525428477	A	C	A	A	A	C	A	A	A	C	C	C	M	C	A	C	C	A	C	A	C	A	C	C	A	C	A	A	A	A	M	C	A	A	C	C	C	A	C	C	C	C	C	A	A	C
JHI-Hv50k-2016-254139	4H	85.091	525550384	T	G	T	T	T	G	T	T	T	G	G	G	K	G	T	G	G	T	G	T	G	T	G	G	T	G	T	T	T	T	K	G	T	T	G	G	G	T	G	G	G	G	G	T	T	G
BOPA2_12_30906	4H	85.354	526911639	A	G	A	A	A	G	A	A	A	G	G	G	R	G	A	G	G	A	G	A	G	A	G	G	A	G	A	A	A	A	R	G	A	A	G	G	G	A	G	G	G	G	G	A	A	G
BOPA2_12_30905	4H	85.475	526914528	C	G	C	C	C	G	C	C	C	G	G	G	S	G	C	G	G	C	G	C	G	C	G	G	C	G	C	C	C	C	S	G	C	C	G	G	G	C	G	G	G	G	G	C	C	G
JHI-Hv50k-2016-254989	4H	85.854	531412478	G	T	G	G	G	T	G	G	G	T	T	T	K	T	G	T	T	G	T	G	T	G	T	T	G	T	G	G	G	G	K	T	G	G	T	T	T	G	T	T	T	T	T	G	G	T
JHI-Hv50k-2016-255048	4H	86.36	531698208	C	T	C	C	C	T	C	C	C	T	T	T	Y	T	C	T	T	C	T	C	T	T	T	T	C	T	C	C	C	C	Y	T	C	C	T	T	T	C	T	T	T	T	T	C	C	T
BOPA1_6464-1115	4H	86.77	533968778	G	C	G	G	G	C	G	G	G	C	C	C	S	C	G	C	C	G	C	G	C	C	C	C	G	C	G	G	G	G	S	C	G	G	C	C	C	G	C	C	C	C	C	G	G	C
JHI-Hv50k-2016-255326	4H	87.144	536167049	G	T	G	G	G	T	G	G	G	T	T	T	K	T	G	T	T	G	T	G	T	T	T	T	G	T	G	G	G	G	K	T	G	G	T	T	T	G	T	T	T	T	T	G	G	T
JHI-Hv50k-2016-255714	4H	87.73	537762870	G	A	G	G	G	A	G	G	G	A	A	A	R	A	G	A	A	G	A	G	A	A	A	A	G	A	G	G	G	G	R	A	G	G	A	A	A	G	A	A	A	A	A	G	G	A
SCRI_RS_137903	4H	88.019	537789052	T	C	T	C	T	C	T	T	T	C	C	C	Y	C	T	C	C	T	C	T	C	C	C	C	T	C	T	T	T	T	Y	C	T	T	C	C	C	T	C	C	C	C	C	T	T	C
SCRI_RS_139806	4H	88.122	538091771	A	G	A	G	A	G	A	A	A	G	G	G	R	G	A	G	G	A	G	A	G	G	G	G	A	G	A	A	A	A	R	G	A	A	G	G	G	A	G	G	G	G	G	A	A	G
JHI-Hv50k-2016-256891	4H	92.876	543575925	C	T	C	T	C	T	C	C	C	T	T	T	C	T	C	T	C	C	T	C	T	T	T	T	C	T	C	C	C	C	Y	T	C	C	T	T	T	C	T	T	T	T	T	C	C	T
JHI-Hv50k-2016-256957	4H	93.934	544346684	G	A	G	A	G	A	G	G	G	A	A	A	G	A	G	A	G	G	G	G	A	A	A	A	G	A	G	G	G	G	R	A	G	G	A	A	A	G	A	A	A	A	A	G	G	A
SCRI_RS_20701	4H	94.764	545078045	C	T	C	T	C	T	C	C	C	T	T	T	C	T	C	T	C	C	C	C	T	T	T	T	C	C	C	C	C	C	Y	T	C	C	T	T	T	C	T	T	T	T	T	C	C	T
JHI-Hv50k-2016-257305	4H	96.794	546995645	A	G	A	G	A	G	A	A	A	G	G	G	A	G	A	G	A	A	A	A	G	G	G	A	A	A	A	A	A	A	R	G	A	A	G	G	G	A	G	G	A	G	G	A	A	G
JHI-Hv50k-2016-257379	4H	98.166	547353640	C	T	C	T	C	T	C	C	C	T	T	T	C	T	C	T	C	C	C	C	T	T	T	C	C	C	C	C	C	C	Y	T	C	C	T	T	T	C	T	T	C	T	T	C	C	T
JHI-Hv50k-2016-257498	4H	98.466	547608168	T	C	T	C	T	C	T	T	T	C	C	C	T	C	T	C	T	T	T	T	C	C	C	T	T	T	T	T	T	T	Y	C	T	T	C	C	C	T	C	C	T	C	C	T	T	C
JHI-Hv50k-2016-257528	4H	98.758	547899517	G	A	G	A	G	A	G	G	G	A	A	A	G	A	G	A	G	G	G	G	A	A	A	G	G	G	G	G	G	G	R	A	G	G	A	A	A	G	A	A	G	A	A	G	G	A
JHI-Hv50k-2016-258468	4H	103.168	552461938	G	T	G	T	T	T	G	G	G	T	T	T	G	T	G	T	G	G	G	G	T	T	G	G	T	G	K	G	G	G	K	T	G	G	T	T	T	G	T	T	G	T	T	G	G	T
JHI-Hv50k-2016-258560	4H	104.182	553262121	T	C	T	C	C	C	T	T	T	C	C	C	T	C	T	C	T	T	T	T	C	C	T	T	C	T	Y	T	T	T	Y	C	T	T	C	C	C	T	C	C	T	C	T	T	T	C
BOPA1_2196-195	4H	104.456	554855386	C	G	C	G	G	G	C	G	C	G	G	G	C	G	C	G	C	C	C	C	G	G	C	C	G	C	S	C	C	C	S	G	C	C	G	G	G	C	G	G	C	G	C	C	C	G
SCRI_RS_179438	4H	104.717	555567582	G	A	G	A	A	A	G	A	G	A	A	A	G	A	G	A	G	G	G	G	A	A	G	G	A	G	R	G	G	G	R	A	G	G	A	A	A	G	A	A	G	A	G	G	G	A
JHI-Hv50k-2016-258949	4H	104.963	555615081	T	C	T	C	C	C	T	C	T	C	C	C	T	C	T	C	T	T	T	T	C	C	T	T	C	T	Y	T	T	T	Y	C	T	T	C	C	C	T	C	C	T	C	T	T	T	C
JHI-Hv50k-2016-259052	4H	105.463	555969010	A	G	A	G	G	G	A	G	A	G	G	G	A	G	A	G	A	A	A	A	G	G	A	A	G	A	R	A	A	A	R	G	A	A	G	G	G	A	G	G	A	G	A	A	A	G
JHI-Hv50k-2016-259092	4H	105.531	556138553	G	A	G	A	A	A	G	A	G	A	A	A	G	A	G	A	G	G	G	G	A	A	G	G	A	G	R	G	G	G	R	A	G	G	A	A	A	G	A	A	G	A	G	G	G	A
JHI-Hv50k-2016-259107	4H	105.795	556146785	C	A	C	A	A	A	C	A	C	A	A	A	C	A	C	A	C	C	C	C	A	A	C	C	A	C	M	C	C	C	M	A	C	C	A	A	A	C	A	A	C	A	C	C	C	A
JHI-Hv50k-2016-259115	4H	106.008	556706851	C	T	C	T	T	T	C	T	C	T	T	T	C	T	C	T	C	C	C	C	T	T	C	C	T	C	Y	C	C	C	Y	T	C	C	T	T	T	C	T	T	C	T	C	C	C	T
JHI-Hv50k-2016-259257	4H	106.546	558980379	A	C	A	C	C	C	A	C	A	C	C	C	A	C	A	C	A	A	A	A	C	C	A	A	C	A	M	A	A	A	M	C	A	A	C	C	C	A	C	C	A	C	A	A	A	C
JHI-Hv50k-2016-259359	4H	106.803	559240806	T	G	T	G	G	G	T	G	T	G	G	G	T	G	T	G	T	T	T	T	G	G	T	T	G	T	K	T	T	T	K	G	T	T	G	G	G	T	G	G	T	G	T	T	T	G
JHI-Hv50k-2016-259749	4H	108.943	562542007	C	T	T	T	T	C	C	T	C	T	T	T	C	T	C	T	C	C	C	C	T	T	C	C	T	C	Y	C	C	C	Y	T	C	C	T	T	T	C	T	T	C	T	C	C	C	T
JHI-Hv50k-2016-259830	4H	110.029	562875556	C	T	T	T	T	C	C	T	C	T	T	T	C	T	C	T	C	C	C	C	T	T	C	C	T	C	Y	C	C	C	Y	T	C	C	T	T	T	C	T	C	C	T	C	C	C	T
SCRI_RS_13460	4H	110.233	562917399	C	T	T	T	T	C	C	T	C	T	T	T	C	T	C	T	C	C	C	C	T	T	C	C	T	C	Y	C	C	C	Y	T	C	C	T	T	T	C	T	C	C	T	C	C	C	T
JHI-Hv50k-2016-259921	4H	110.513	563126388	A	C	C	C	C	A	A	C	A	C	C	C	A	C	A	C	A	A	A	A	C	C	A	A	C	A	M	A	A	A	M	C	A	A	C	C	C	A	C	A	A	C	A	A	A	C
JHI-Hv50k-2016-259961	4H	110.76	563359193	G	A	A	A	A	G	G	A	G	A	A	A	G	A	G	A	G	G	G	G	A	A	G	G	A	G	R	G	G	G	R	A	G	G	A	A	A	G	A	G	G	A	G	G	G	A
BOPA1_4988-858	4H	110.938	564342260	C	G	G	G	G	C	C	G	C	G	G	G	C	G	C	G	C	C	C	C	G	G	C	C	G	C	S	C	C	C	S	G	C	C	G	G	G	C	G	C	C	G	C	C	C	G
JHI-Hv50k-2016-260233	4H	111.063	564202035	T	C	C	C	C	T	T	C	T	C	C	C	T	C	T	C	T	T	T	T	C	C	T	T	C	T	Y	T	T	T	Y	C	T	T	C	C	C	T	C	T	T	C	T	T	T	C
SCRI_RS_125524	4H	111.202	564534354	C	A	A	A	A	C	C	A	C	A	A	A	C	A	C	A	A	C	C	C	A	A	C	C	A	C	M	C	C	C	M	A	C	C	A	A	A	C	A	C	C	A	C	C	C	A
SCRI_RS_223734	4H	111.358	563862156	G	A	A	A	A	G	G	A	G	A	A	A	G	A	G	A	G	G	G	G	A	A	G	G	A	G	R	G	G	G	R	A	G	G	A	A	A	G	A	G	G	A	G	G	G	A
JHI-Hv50k-2016-261428	4H	118.036	568155681	A	G	G	G	G	A	A	G	G	G	A	G	A	A	A	G	G	A	A	A	G	G	G	A	G	A	R	A	A	A	R	G	A	A	G	G	G	A	G	A	A	G	A	A	G	G
JHI-Hv50k-2016-262784	4H	133.312	575853023	G	A	A	A	A	G	G	A	A	A	G	A	G	G	G	G	A	G	G	G	A	G	A	G	A	A	G	G	G	G	G	G	A	G	G	A	A	G	G	G	G	A	G	G	A	A
SCRI_RS_188944	4H	134.154	576119986	A	G	G	G	G	A	A	G	G	G	A	G	A	A	A	A	G	A	A	A	G	A	G	A	G	A	A	A	A	A	A	A	G	A	A	G	G	A	A	A	A	G	A	A	G	G
JHI-Hv50k-2016-263019	4H	134.454	576423982	C	T	T	T	T	C	C	T	T	T	C	T	C	C	C	C	T	C	C	C	T	C	T	C	T	C	C	C	C	C	C	C	T	C	C	T	T	C	C	C	C	T	C	C	T	T
SCRI_RS_129218	4H	135.345	579236314	A	C	C	C	C	A	A	C	C	C	A	C	A	A	A	A	C	A	A	A	C	A	C	A	C	A	A	A	A	A	A	A	C	A	A	C	C	A	A	A	A	C	C	A	C	C
SCRI_RS_25685	4H	135.64	579246000	A	G	G	G	G	A	A	G	G	G	A	G	A	A	A	A	G	A	A	A	G	A	G	A	G	A	A	A	A	A	A	A	G	A	A	G	G	A	A	A	A	G	G	A	G	G
SCRI_RS_142683	4H	136.146	581178240	T	C	C	C	C	T	T	C	C	C	T	C	T	T	T	T	C	T	T	T	C	T	C	T	C	T	T	T	T	T	T	T	C	T	T	C	C	T	T	T	T	C	C	T	C	C
JHI-Hv50k-2016-264033	4H	138.417	583056554	C	T	T	T	T	C	C	T	T	T	C	T	C	C	C	C	T	C	C	C	T	C	T	C	T	C	C	C	C	C	C	C	T	C	C	T	T	C	C	C	C	T	T	C	T	T
JHI-Hv50k-2016-264336	4H	139.584	584592785	T	C	C	C	C	T	T	C	C	C	T	C	T	T	T	T	C	T	T	T	C	T	C	T	C	T	T	T	T	T	T	T	C	T	T	C	C	T	T	T	T	C	C	T	C	C
JHI-Hv50k-2016-264429	4H	139.711	584919896	T	G	G	G	G	T	T	G	G	G	T	G	T	T	T	T	G	T	T	T	G	T	G	T	G	T	T	T	T	T	T	T	G	T	T	G	G	T	T	T	T	G	G	T	G	G
JHI-Hv50k-2016-265095	4H	140.711	586051538	A	G	G	G	G	A	A	G	G	G	A	G	A	A	A	A	G	A	A	A	G	A	G	A	G	A	A	A	A	A	A	A	G	A	A	G	G	A	A	A	A	G	G	A	G	G
SCRI_RS_226787	4H	140.991	586131158	A	G	G	G	G	A	A	G	G	G	A	G	G	A	A	A	G	A	A	A	G	A	G	A	G	A	A	A	A	A	A	A	G	A	A	G	G	A	A	A	A	G	G	A	G	G
JHI-Hv50k-2016-266331	4H	144.778	588890830	G	A	A	A	A	G	G	A	A	A	G	G	A	G	G	G	A	G	G	A	A	G	A	G	A	G	G	G	G	G	G	G	A	G	G	G	A	G	G	G	G	A	A	G	A	A
BOPA1_299-163	4H	145.046	589200246	G	A	A	A	A	G	G	A	A	A	G	G	A	G	G	G	A	G	G	A	A	G	A	G	A	G	G	G	G	G	G	G	A	G	G	G	A	G	G	G	G	A	A	G	A	A
JHI-Hv50k-2016-266761	4H	145.756	589398577	G	A	A	A	A	G	G	A	A	A	G	G	A	G	G	G	A	G	G	A	A	G	A	G	A	G	G	G	G	G	G	G	A	G	G	G	A	G	G	G	G	A	A	G	A	A
SCRI_RS_156130	4H	146.256	589460107	A	C	C	C	C	A	A	C	C	C	A	A	C	A	A	A	C	A	A	C	C	A	C	A	C	A	A	A	A	A	A	A	C	A	A	M	C	A	A	A	A	C	C	A	C	C
SCRI_RS_200445	4H	148.283	589985358	A	G	G	G	G	A	A	G	G	G	A	A	G	A	A	A	G	A	A	G	G	A	G	A	G	A	A	A	A	A	A	A	G	A	A	R	G	A	A	A	A	G	G	A	G	G
SCRI_RS_9549	4H	148.491	590470848	T	C	C	C	C	T	T	C	C	C	T	T	C	T	T	T	C	T	T	C	C	T	C	T	C	T	T	T	T	T	T	T	C	T	T	Y	C	T	T	T	T	C	C	T	C	C
JHI-Hv50k-2016-267309	4H	148.781	590536252	G	A	A	A	A	G	G	A	A	A	G	G	A	G	G	G	A	G	G	A	A	G	A	G	A	G	G	G	G	G	G	G	A	G	G	R	A	G	G	G	G	A	A	G	A	A
JHI-Hv50k-2016-267828	4H	149.051	591583103	C	A	A	A	A	C	C	A	A	A	C	C	A	C	C	C	A	C	C	A	A	C	A	C	A	C	C	C	C	C	C	C	A	C	C	M	A	C	A	C	C	A	A	C	A	A
JHI-Hv50k-2016-268066	4H	149.344	592159103	T	A	A	A	A	T	T	A	A	A	T	T	A	T	T	T	A	T	T	A	A	T	A	T	A	T	T	T	T	T	T	T	A	T	T	W	A	T	A	T	T	A	A	T	A	A
SCRI_RS_7914	4H	149.595	592225191	G	A	A	A	A	G	G	A	A	A	G	G	A	G	G	G	A	G	G	A	A	G	A	G	A	G	G	G	G	G	G	G	A	G	G	R	A	G	A	G	G	A	A	G	A	A
JHI-Hv50k-2016-268830	4H	157.751	594983663	C	T	T	T	T	T	C	T	T	T	C	C	T	C	C	C	C	C	C	T	T	C	T	C	T	C	C	C	C	C	C	C	C	C	C	Y	T	C	T	C	C	T	T	C	T	T
SCRI_RS_76975	4H	158.719	595541711	G	T	T	T	T	T	G	T	T	T	G	G	T	G	G	G	G	G	T	T	T	G	T	G	T	G	G	G	G	G	G	G	G	G	G	K	T	G	T	G	G	T	G	G	T	T
SCRI_RS_108369	4H	160.705	595882224	G	A	A	G	A	A	G	A	A	A	G	G	A	G	G	G	G	G	A	A	A	G	A	G	A	G	G	G	G	G	G	G	G	G	G	failed	A	G	A	G	G	A	G	G	A	A
JHI-Hv50k-2016-269676	4H	162.551	596828446	A	G	G	A	G	G	A	G	G	G	A	A	G	A	A	A	A	A	G	G	G	A	G	A	G	A	R	A	A	A	A	A	A	A	A	R	G	A	G	A	A	G	A	A	G	G
JHI-Hv50k-2016-270072	4H	163.584	597624647	T	C	C	T	C	C	T	C	C	C	T	T	C	T	T	T	T	T	C	C	C	T	C	T	C	T	Y	T	T	T	T	T	T	T	T	Y	C	T	T	T	T	C	T	T	C	C
SCRI_RS_107762	4H	163.839	597634715	T	A	A	T	A	A	T	A	A	A	T	T	A	T	T	T	T	T	A	A	A	T	A	T	A	T	W	T	T	T	T	T	T	T	T	W	A	T	T	T	T	A	T	T	A	A
JHI-Hv50k-2016-270157	4H	163.93	597834082	C	G	G	C	G	G	C	G	G	G	C	C	G	C	C	C	C	C	G	G	G	C	G	C	G	C	S	C	C	C	C	C	C	C	C	S	G	C	C	C	C	G	C	C	G	G
JHI-Hv50k-2016-270169	4H	164.489	597878767	C	T	T	C	T	T	C	T	T	T	C	C	T	C	C	C	C	C	T	T	T	C	T	C	T	C	Y	C	C	C	C	C	C	C	C	Y	T	C	C	C	C	T	C	C	T	T
JHI-Hv50k-2016-270572	4H	167.143	599077541	T	G	T	T	G	G	T	G	G	G	T	T	T	T	G	T	T	G	G	G	G	T	G	T	G	T	K	T	T	T	T	T	T	T	T	T	G	T	T	T	T	G	T	T	G	G
JHI-Hv50k-2016-270804	4H	167.417	599293087	A	G	A	A	G	G	A	G	G	G	A	A	A	A	G	A	A	G	G	G	G	A	G	A	G	A	R	A	A	A	A	A	A	A	A	A	G	A	A	A	A	G	A	A	G	G
JHI-Hv50k-2016-270892	4H	167.696	599460435	T	C	T	T	C	C	T	C	C	C	T	T	T	T	C	T	T	C	C	C	C	T	C	T	C	T	Y	T	T	T	T	T	T	T	T	T	C	T	T	T	T	C	T	T	C	C
JHI-Hv50k-2016-271589	4H	168.869	600782790	A	C	A	A	C	C	A	C	C	C	A	A	A	A	C	A	A	C	C	C	C	A	C	A	C	A	M	A	A	A	A	A	A	A	A	A	C	A	A	A	A	C	A	A	C	C
SCRI_RS_151357	4H	169.684	601535752	C	A	C	C	A	A	C	A	A	A	C	C	C	C	A	C	C	A	A	A	A	C	A	C	A	C	M	C	C	C	C	C	C	C	C	C	A	C	C	C	C	A	C	C	A	A
BOPA1_4152-573	4H	170.386	602228904	G	A	G	G	A	A	A	A	A	A	G	G	G	G	A	G	G	A	A	A	A	G	A	G	A	G	R	G	G	G	G	G	G	G	G	G	A	G	G	G	G	A	G	G	A	A
BOPA2_12_31151	4H	175.452	604184721	C	G	G	G	G	C	G	G	G	G	C	C	C	C	G	C	C	G	G	G	G	C	G	G	G	C	S	C	C	C	C	C	C	C	C	C	G	C	G	C	C	G	C	C	G	G
JHI-Hv50k-2016-273166	4H	175.742	604228105	C	T	T	T	T	C	T	T	T	T	C	C	C	C	T	C	C	T	T	T	T	C	T	T	T	C	Y	C	C	C	C	C	C	C	C	C	T	C	T	C	C	T	C	C	T	C
JHI-Hv50k-2016-273478	4H	176.029	604325485	C	T	T	T	T	C	T	T	T	T	C	C	C	C	T	C	C	T	T	T	T	C	T	T	T	C	Y	C	C	C	C	C	C	C	C	C	T	C	T	C	C	T	C	C	T	C
JHI-Hv50k-2016-276867	4H	178.013	608475659	C	T	T	C	T	C	C	T	T	T	C	C	C	C	T	T	C	T	T	T	T	C	T	T	T	C	Y	C	C	C	C	C	C	C	C	C	T	C	T	C	C	T	C	C	T	C
JHI-Hv50k-2016-275685	4H	179.418	607497312	G	T	T	G	T	G	G	T	T	T	G	G	G	G	T	T	G	T	T	T	T	G	T	T	T	G	K	G	G	G	G	G	G	G	G	G	T	G	T	G	G	T	G	G	T	G
JHI-Hv50k-2016-275256	4H	181.031	606841635	C	T	T	C	T	C	C	T	T	T	C	C	C	C	T	T	C	T	T	T	T	C	T	T	T	C	T	T	T	C	C	C	C	C	C	C	T	C	T	C	C	T	C	C	T	C
BOPA1_954-1377	4H	181.337	606088027	A	G	G	A	G	A	A	G	G	G	A	A	A	A	G	G	A	G	G	G	G	A	G	G	G	A	G	G	G	A	A	A	A	A	A	A	G	A	G	A	A	G	A	A	G	A
SCRI_RS_136981	4H	181.638	605758027	C	T	T	C	T	C	C	T	T	T	C	C	C	C	T	T	C	T	T	T	T	C	T	T	T	C	T	T	T	C	C	C	C	C	C	C	T	C	T	C	C	T	C	C	T	C
JHI-Hv50k-2016-273923	4H	181.928	604962144	G	A	A	G	A	G	G	A	A	A	G	G	G	G	A	A	G	A	A	A	A	G	A	A	A	G	A	A	A	G	G	G	G	G	G	G	A	G	A	G	G	A	G	G	A	G
BOPA1_3417-1451	5H	0	1331242	G	A	A	G	A	G	A	A	A	G	A	A	G	A	A	A	A	G	A	A	A	A	G	A	G	G	R	G	G	A	G	G	G	G	A	G	A	A	G	A	G	G	A	G	G	G
SCRI_RS_109375	5H	0.479	2008619	T	C	C	T	C	T	C	C	C	T	C	C	T	C	C	C	C	T	C	C	C	C	T	C	T	T	Y	T	T	C	T	T	T	T	C	T	C	C	T	C	T	T	C	T	T	T
SCRI_RS_147811	5H	1.281	2138211	G	A	A	G	A	G	A	A	A	G	A	A	G	A	A	A	A	G	A	A	A	A	G	A	G	G	R	G	G	A	G	G	G	G	A	G	A	A	G	A	G	G	A	G	G	G
JHI-Hv50k-2016-277648	5H	1.562	2249478	G	A	A	G	A	G	A	A	A	G	A	A	G	A	A	A	A	G	A	A	A	A	G	A	G	A	R	G	G	A	G	G	G	G	A	G	A	A	G	A	G	G	A	G	G	G
JHI-Hv50k-2016-277858	5H	1.83	2466192	C	T	T	C	T	C	T	T	T	C	T	T	C	T	T	T	T	C	T	T	T	T	C	T	C	T	Y	C	C	T	C	C	C	C	T	C	T	T	C	T	C	C	T	C	C	C
JHI-Hv50k-2016-278015	5H	2.394	2657432	T	C	C	T	C	T	C	C	C	T	C	C	T	C	C	C	C	T	C	C	C	C	T	C	T	C	Y	T	T	C	T	T	T	T	C	T	C	C	T	C	T	T	C	T	T	T
JHI-Hv50k-2016-278520	5H	7.995	4012633	T	C	C	T	C	T	C	C	C	T	C	C	T	C	T	T	C	T	C	C	C	C	T	C	T	C	Y	T	T	C	T	T	T	T	C	T	C	T	T	C	T	C	C	T	T	T
SCRI_RS_179365	5H	8.274	4178434	G	A	A	G	A	G	A	A	A	G	A	A	G	A	G	G	A	G	A	A	A	A	G	A	G	A	R	G	G	A	G	G	G	G	A	G	A	G	G	A	G	A	A	G	G	G
SCRI_RS_181570	5H	9.643	4880577	T	C	C	T	C	T	C	C	C	T	C	C	T	C	T	T	C	T	C	C	C	C	T	C	T	C	C	C	C	T	T	T	T	T	C	T	C	T	T	C	T	C	C	T	T	T
SCRI_RS_114102	5H	9.72	4849576	G	failed	failed	G	failed	G	failed	failed	failed	G	failed	failed	G	failed	G	G	failed	G	failed	failed	failed	failed	G	failed	G	failed	failed	failed	failed	G	G	G	G	G	failed	G	failed	G	G	failed	G	failed	failed	G	G	G
JHI-Hv50k-2016-279129	5H	9.994	5233416	T	G	G	T	G	T	G	G	G	T	G	G	T	G	T	T	G	T	G	G	G	G	T	G	T	G	G	G	G	T	T	T	T	T	G	T	G	T	T	G	T	G	G	T	T	T
SCRI_RS_143952	5H	12.219	5641050	A	G	G	A	G	A	G	G	G	A	G	G	A	G	G	A	G	A	G	G	G	G	A	G	A	G	G	G	G	A	A	A	A	G	G	A	G	A	A	G	A	G	G	A	A	A
JHI-Hv50k-2016-279669	5H	13.34	6079538	R	A	R	G	A	G	A	A	A	R	A	A	R	A	A	G	A	G	G	A	A	A	G	A	G	A	A	A	A	R	R	G	R	A	A	R	A	R	G	A	G	A	A	R	R	G
SCRI_RS_179260	5H	13.892	6339914	G	A	G	G	A	G	A	A	A	G	A	A	G	A	A	G	A	G	G	A	A	A	G	A	G	A	A	A	A	G	G	G	G	A	A	G	A	G	G	A	G	A	A	G	G	G
JHI-Hv50k-2016-280091	5H	17.011	6905346	C	T	C	C	T	C	T	T	T	C	T	T	C	T	T	C	T	T	C	T	T	T	C	T	C	T	T	T	T	C	failed	C	C	T	T	C	T	C	C	T	C	T	T	C	C	C
JHI-Hv50k-2016-280523	5H	17.672	7357598	T	failed	T	T	failed	T	failed	failed	failed	T	failed	failed	T	failed	failed	T	failed	failed	T	failed	failed	failed	T	failed	T	failed	failed	failed	failed	T	T	T	T	failed	failed	T	failed	T	T	failed	T	failed	failed	T	T	T
JHI-Hv50k-2016-281292	5H	27.584	9307964	A	failed	A	failed	failed	A	failed	failed	failed	A	A	failed	A	failed	failed	A	failed	A	A	failed	failed	failed	failed	failed	A	A	failed	failed	failed	A	A	A	failed	failed	failed	A	failed	A	failed	failed	A	failed	failed	A	A	A
JHI-Hv50k-2016-282959	5H	33.21	13614497	C	T	C	T	T	C	T	T	T	C	T	T	C	T	T	C	T	T	C	T	T	C	T	T	C	C	T	T	T	C	Y	C	T	T	T	C	T	C	T	T	C	C	T	C	C	C
SCRI_RS_207889	5H	33.859	14373263	failed	G	failed	G	G	failed	G	G	G	failed	G	G	failed	G	G	failed	G	G	failed	G	G	failed	G	G	failed	failed	G	G	G	failed	G	failed	G	G	G	failed	G	failed	G	G	failed	failed	G	failed	failed	failed
JHI-Hv50k-2016-283159	5H	34.399	14533193	A	G	A	G	G	A	G	G	G	A	G	G	A	G	G	A	G	G	A	G	G	A	G	G	A	A	G	G	G	A	R	A	G	G	G	A	G	A	G	G	A	A	G	A	A	A
JHI-Hv50k-2016-283301	5H	37.039	14713375	C	T	C	T	T	C	T	T	T	C	C	T	C	C	T	C	T	T	C	T	T	C	T	T	C	C	T	T	T	C	Y	C	T	T	T	C	T	C	T	T	T	C	T	C	C	C
JHI-Hv50k-2016-284010	5H	37.718	17018252	A	G	A	G	A	A	G	G	G	A	A	G	A	A	G	A	G	G	A	G	G	A	G	G	A	A	G	G	G	A	failed	A	G	G	G	A	G	A	G	G	G	A	G	A	A	A
JHI-Hv50k-2016-284072	5H	38.038	17233739	A	G	A	G	A	A	G	G	G	A	A	G	A	A	G	A	G	G	A	G	G	A	G	G	A	A	G	G	G	A	R	A	G	G	G	A	G	A	G	G	G	A	G	A	A	A
JHI-Hv50k-2016-284213	5H	38.181	17552187	G	A	G	A	G	G	A	A	A	G	G	A	G	G	A	G	A	A	G	A	A	G	A	A	G	G	A	A	A	G	R	G	A	A	A	G	A	G	R	A	A	G	A	G	G	G
JHI-Hv50k-2016-285325	5H	41.253	21448564	T	C	T	C	C	T	C	C	C	T	T	C	C	T	C	C	C	C	T	C	C	T	C	C	T	Y	C	C	C	T	Y	T	T	C	C	T	C	T	Y	C	C	C	C	T	T	T
JHI-Hv50k-2016-285653	5H	42.106	22195454	G	A	G	A	A	G	A	A	A	G	G	A	A	G	A	A	A	A	G	A	A	G	A	A	G	R	A	A	A	G	R	G	G	A	A	G	A	G	R	A	A	A	A	G	G	G
JHI-Hv50k-2016-285681	5H	42.262	22273519	G	T	G	T	T	G	T	T	T	G	G	T	T	G	T	T	T	T	G	T	T	G	T	T	G	K	K	T	T	G	K	G	G	T	T	G	T	G	K	T	T	T	T	G	G	G
JHI-Hv50k-2016-285964	5H	43.521	22934631	T	C	T	C	C	T	C	C	C	T	T	C	C	T	C	C	C	C	T	C	C	T	C	C	T	T	Y	C	C	T	Y	T	T	C	C	T	C	T	T	C	C	C	C	T	T	T
JHI-Hv50k-2016-286231	5H	44.657	23690433	A	G	A	G	G	A	G	G	G	A	A	G	G	A	G	G	G	G	A	G	G	A	G	G	A	A	G	G	G	A	R	A	A	G	G	A	G	A	A	G	G	G	G	A	A	A
TGBA15K-TG0011	5H	45.025	23834239	A	G	A	G	G	A	G	G	G	A	A	G	G	G	G	G	G	G	A	G	G	A	G	G	A	A	G	G	G	A	R	A	A	G	G	A	G	A	A	G	G	G	G	A	A	A
JHI-Hv50k-2016-286342	5H	45.087	24480012	G	failed	G	failed	failed	G	failed	failed	failed	G	G	failed	failed	failed	failed	failed	failed	failed	G	failed	failed	G	failed	failed	G	G	failed	failed	failed	G	G	G	G	failed	failed	G	failed	G	G	failed	failed	failed	failed	G	G	G
SCRI_RS_165313	5H	45.26	24210197	G	R	G	R	R	G	R	R	R	G	G	R	R	R	R	R	R	R	G	R	R	G	R	R	G	G	R	R	R	G	R	G	G	R	R	G	R	G	G	R	R	R	R	G	G	G
BOPA2_12_11318	5H	45.41	24848399	C	A	C	A	A	C	A	A	A	C	C	A	A	A	A	A	A	A	C	A	A	C	A	A	C	C	A	A	A	C	M	C	C	A	A	C	A	C	C	A	A	A	A	C	C	C
SCRI_RS_175090	5H	45.649	25236730	T	G	T	G	G	T	G	G	G	T	T	G	G	G	G	G	G	G	T	G	G	T	G	G	T	T	G	G	G	T	K	T	T	G	G	T	G	T	T	G	G	G	G	G	T	T
JHI-Hv50k-2016-286861	5H	46.785	26739205	A	failed	A	failed	failed	A	failed	failed	failed	A	A	failed	failed	failed	failed	failed	failed	failed	A	failed	failed	A	failed	failed	A	A	failed	failed	failed	A	A	A	A	failed	failed	failed	failed	A	A	failed	failed	failed	failed	failed	A	A
JHI-Hv50k-2016-286855	5H	47.001	26741039	T	C	T	C	C	T	C	C	C	T	T	C	C	C	C	C	C	C	T	C	C	T	C	C	T	T	C	C	C	T	Y	T	T	C	C	C	C	T	T	C	C	C	C	C	T	T
JHI-Hv50k-2016-287212	5H	47.922	27623198	G	A	G	A	A	G	A	A	A	G	G	A	A	A	A	A	A	A	G	A	A	G	A	A	G	G	A	A	A	G	R	G	G	A	A	A	A	G	G	A	A	A	A	A	G	G
JHI-Hv50k-2016-287503	5H	48.223	28629363	A	G	A	G	G	A	G	G	G	A	A	G	G	G	G	G	G	G	A	G	G	A	G	G	A	A	G	G	G	A	R	A	A	G	G	G	G	A	A	G	G	G	G	G	A	A
SCRI_RS_229712	5H	48.384	35093056	C	A	C	A	A	C	A	A	A	C	C	A	A	A	A	A	A	A	C	A	A	C	A	A	C	C	A	A	A	C	M	C	C	A	A	A	A	C	C	A	A	A	A	A	C	C
JHI-Hv50k-2016-290240	5H	48.651	43393672	G	A	G	A	A	G	A	A	A	G	G	A	A	A	A	A	A	A	G	A	A	G	A	A	G	G	A	A	A	G	R	G	G	A	A	A	A	G	G	A	A	A	A	A	G	G
SCRI_RS_103840	5H	48.69	44354098	C	T	C	T	T	C	T	T	T	C	C	T	T	T	T	T	T	T	C	T	T	C	T	T	C	C	T	T	T	C	Y	C	C	T	T	T	T	C	C	T	T	T	T	T	C	C
JHI-Hv50k-2016-290761	5H	48.917	54372003	C	T	C	T	T	C	T	T	T	C	C	T	T	T	T	T	T	T	C	T	T	C	T	T	C	C	T	T	T	C	Y	C	C	T	T	T	T	C	C	T	T	T	T	T	C	C
SCRI_RS_212505	5H	49.149	59371363	T	C	T	C	C	T	C	C	C	T	T	C	C	C	C	C	C	C	T	C	C	T	C	C	T	T	C	C	C	T	Y	T	T	C	C	C	C	T	T	C	C	C	C	C	T	C
JHI-Hv50k-2016-291634	5H	50.334	64465468	A	C	A	C	C	A	C	C	C	A	A	C	A	C	C	C	C	C	A	C	C	A	C	C	A	A	M	A	A	A	M	A	A	C	C	C	C	A	C	C	C	C	C	C	A	C
SCRI_RS_68142	5H	50.545	65004426	G	A	G	A	A	G	A	A	A	G	G	A	G	A	A	A	A	A	G	A	G	G	A	A	G	G	R	G	G	G	R	G	G	A	A	A	A	G	A	A	A	A	A	A	G	A
JHI-Hv50k-2016-291801	5H	50.696	65029132	T	C	T	C	C	T	C	C	C	T	T	C	T	C	C	C	C	C	T	C	T	T	C	C	T	T	Y	T	T	T	Y	T	T	C	C	C	C	T	C	C	C	C	C	C	T	C
JHI-Hv50k-2016-291836	5H	50.97	65565270	C	T	C	T	T	C	T	T	T	C	C	T	C	T	T	T	T	T	C	T	C	C	T	T	C	C	Y	C	C	C	Y	C	C	T	T	T	T	C	T	T	T	T	T	T	C	T
SCRI_RS_153463	5H	51.223	66999608	C	T	C	T	T	C	T	T	T	C	C	T	C	C	T	T	T	T	C	T	C	C	T	T	C	C	Y	C	C	C	Y	C	C	T	T	T	T	C	T	T	T	T	T	T	C	T
BOPA1_ABC08327-1-1-353	5H	51.393	67270044	G	A	G	A	A	G	A	A	A	G	G	A	G	G	A	A	A	A	G	A	G	G	A	A	G	G	R	G	G	G	R	G	G	A	A	A	A	G	A	A	A	A	A	A	G	A
SCRI_RS_170957	5H	51.568	67618593	T	C	T	C	C	T	C	C	C	T	T	C	T	T	C	C	C	C	T	C	T	T	C	C	T	T	Y	T	T	T	Y	T	T	C	C	C	C	T	C	C	C	C	C	C	T	C
JHI-Hv50k-2016-292109	5H	51.787	69620294	A	G	A	G	G	G	G	G	G	A	A	G	A	A	G	G	G	G	A	G	A	A	G	G	A	A	R	A	A	A	R	A	A	G	G	G	G	A	G	G	G	G	G	G	A	G
SCRI_RS_133538	5H	52.061	86374934	A	C	A	C	C	C	C	C	C	A	A	C	A	A	C	C	C	C	A	C	A	A	C	C	A	A	M	A	A	A	M	A	A	C	C	C	C	A	C	C	C	C	C	C	A	C
BOPA2_12_31423	5H	52.337	112039849	T	A	T	A	A	A	A	A	A	T	T	A	T	T	A	A	A	A	T	A	T	T	A	A	T	T	W	T	T	T	W	T	T	A	A	A	A	T	A	A	A	A	A	A	T	A
SCRI_RS_157301	5H	52.896	114019908	G	T	T	T	T	T	T	T	T	G	G	T	G	G	T	T	T	T	G	T	G	G	T	T	G	G	K	G	G	G	K	G	G	T	T	T	T	G	T	T	T	T	T	T	G	T
SCRI_RS_223318	5H	53.048	281862463	G	A	A	A	A	A	A	A	A	G	G	A	G	G	A	A	A	A	G	A	G	G	A	A	G	G	R	G	G	G	R	G	G	A	A	A	A	G	A	A	A	A	A	A	G	A
SCRI_RS_139961	5H	53.322	299157824	C	T	T	T	T	T	T	T	T	C	C	T	C	C	T	T	T	T	C	T	C	C	T	T	C	C	Y	C	C	C	Y	C	C	T	T	T	T	C	T	T	T	T	T	T	C	T
SCRI_RS_63610	5H	53.606	300934862	C	T	T	T	T	T	T	T	T	C	C	T	C	C	T	T	T	T	C	T	C	C	T	T	Y	C	Y	C	C	C	Y	C	C	T	T	T	T	C	T	T	T	T	T	T	C	T
SCRI_RS_169826	5H	53.87	307575671	G	A	A	A	A	A	A	A	A	G	G	A	G	G	A	A	A	A	G	A	G	G	A	A	R	G	R	G	G	G	R	G	G	A	A	A	A	G	A	A	A	A	A	A	G	A
JHI-Hv50k-2016-298880	5H	55.131	319904394	T	C	C	C	C	C	C	C	C	T	T	C	T	T	C	C	C	C	T	C	T	T	C	C	Y	T	Y	T	T	T	Y	T	T	C	C	C	C	T	T	C	C	C	C	C	T	C
JHI-Hv50k-2016-299076	5H	55.246	321663161	C	T	T	T	T	T	T	T	T	C	C	T	C	C	T	T	T	T	C	T	C	C	T	T	Y	C	Y	C	C	C	Y	C	C	T	T	T	T	C	C	T	T	T	T	T	C	T
JHI-Hv50k-2016-299384	5H	55.504	323589004	T	C	C	C	C	C	C	C	C	T	T	C	T	T	C	C	C	C	T	C	T	T	C	C	C	T	failed	T	T	T	C	T	T	C	C	C	C	T	T	C	C	C	C	C	T	C
SCRI_RS_229980	5H	55.676	323589028	G	A	A	A	R	A	A	A	A	G	G	A	G	G	A	A	A	A	G	A	G	G	A	A	R	G	R	G	G	G	R	G	G	A	A	A	A	G	G	A	A	A	A	A	G	A
BOPA1_ABC05926-1-1-51	5H	55.929	324635567	G	A	A	A	R	A	A	A	A	G	G	A	G	G	A	A	A	A	G	A	G	G	A	A	R	G	R	G	G	G	R	G	G	A	A	A	A	G	G	A	A	A	A	A	G	A
JHI-Hv50k-2016-299583	5H	56.15	324752718	T	C	C	C	Y	C	C	C	C	T	T	C	T	T	C	C	T	C	T	C	T	T	C	C	Y	T	Y	T	T	T	Y	T	T	C	C	C	C	T	T	C	C	C	C	C	T	C
JHI-Hv50k-2016-299910	5H	56.322	329812800	G	A	A	A	R	A	A	A	A	G	G	A	G	G	A	A	G	A	G	A	G	G	A	A	R	G	R	G	G	G	R	G	G	A	A	A	A	G	G	A	A	A	A	A	G	G
JHI-Hv50k-2016-299950	5H	57.061	330082607	A	G	G	G	R	G	G	G	G	A	A	A	A	A	G	G	A	G	A	G	A	A	G	G	R	A	R	A	A	A	R	A	A	G	G	G	G	A	A	G	G	G	G	G	A	A
BOPA1_ConsensusGBS0654-4	5H	57.865	331384464	A	G	G	G	R	G	G	G	G	A	A	A	A	A	G	G	A	G	A	G	G	A	G	G	R	A	R	A	A	A	R	A	A	G	G	G	G	A	A	G	G	G	G	G	A	A
SCRI_RS_151061	5H	58.853	331675264	C	T	T	T	Y	T	T	C	T	C	C	C	C	C	T	T	C	T	C	T	T	C	T	T	Y	C	Y	C	C	C	Y	C	C	T	T	T	T	C	C	T	T	T	T	T	C	C
SCRI_RS_153476	5H	60.228	338561725	C	G	G	G	S	G	G	C	G	C	C	C	C	C	G	G	C	G	C	G	G	C	G	G	S	C	S	C	C	C	S	C	C	G	G	G	G	C	G	G	G	G	G	C	C	C
SCRI_RS_156396	5H	60.404	344170298	C	G	G	G	G	G	G	C	G	C	C	C	C	C	G	G	C	G	C	G	G	C	G	G	failed	C	G	C	C	C	G	C	C	G	G	G	G	C	G	G	G	G	G	C	C	C
BOPA1_12045-83	5H	60.531	342359031	G	A	A	A	R	A	A	G	A	G	G	G	G	G	A	A	G	A	G	A	A	G	A	A	R	G	R	G	G	G	R	G	G	A	A	A	A	G	A	A	A	A	A	G	G	G
SCRI_RS_75826	5H	60.99	346939231	C	A	A	A	M	A	A	C	A	C	C	C	C	C	A	A	C	A	C	A	A	C	A	A	M	C	M	C	C	C	M	C	C	A	A	A	A	C	A	A	A	A	A	C	C	C
SCRI_RS_235908	5H	61.724	349106209	T	G	G	G	G	G	G	T	G	T	T	T	T	T	G	G	T	G	T	G	G	T	G	G	K	T	G	G	G	T	K	T	T	G	G	G	G	T	G	G	G	G	G	T	T	T
SCRI_RS_157305	5H	62.616	350508439	T	C	C	C	C	C	C	T	C	T	T	T	T	T	T	C	T	C	T	C	C	T	C	C	Y	T	C	C	C	T	Y	T	T	C	C	C	C	T	C	C	C	C	C	T	T	T
SCRI_RS_133042	5H	62.881	351376321	A	G	G	G	G	G	G	A	G	A	A	A	A	A	A	G	A	G	A	G	G	A	G	G	R	A	G	G	G	A	R	A	A	G	G	G	G	A	G	G	G	G	G	A	A	A
BOPA2_12_30538	5H	63.043	352632099	A	G	G	G	G	G	G	A	G	A	A	A	A	A	A	G	A	G	A	G	G	A	G	G	R	A	G	G	G	A	R	A	A	G	G	G	G	A	G	G	G	G	G	A	A	A
JHI-Hv50k-2016-302470	5H	63.532	361900870	T	C	C	C	C	C	C	T	C	T	T	T	T	T	T	C	T	C	T	C	C	T	C	C	Y	T	C	C	C	T	Y	T	T	C	C	C	C	T	C	C	C	C	C	T	T	T
SCRI_RS_119781	5H	64.027	374085521	C	A	A	A	A	C	A	C	A	C	C	C	C	C	C	A	C	A	C	A	A	C	A	A	M	C	A	A	A	C	M	C	C	A	A	A	A	C	A	A	A	A	A	C	C	C
JHI-Hv50k-2016-304053	5H	64.444	381853339	A	G	G	G	G	A	G	A	G	A	A	A	A	A	A	G	A	G	A	G	G	A	G	G	R	A	G	G	G	A	R	A	A	G	G	G	G	A	G	G	G	G	G	A	A	G
JHI-Hv50k-2016-304121	5H	64.773	387361715	C	T	T	T	T	C	T	C	T	C	C	C	C	C	C	T	C	T	C	T	T	C	T	T	Y	C	T	T	T	C	Y	C	C	T	T	T	T	C	T	T	T	T	T	C	C	T
JHI-Hv50k-2016-304153	5H	65.194	390083327	T	C	C	C	Y	T	C	T	C	T	T	T	T	T	T	C	T	C	T	C	C	T	C	C	Y	T	C	C	C	T	Y	T	T	C	C	C	C	T	C	C	C	C	C	T	T	C
BOPA2_12_11385	5H	66.064	395740403	T	A	A	A	W	T	A	T	A	T	T	T	T	T	T	A	T	A	T	A	T	T	A	A	W	T	W	W	T	T	W	T	T	A	A	A	A	T	A	A	A	A	A	T	T	A
JHI-Hv50k-2016-297809	5H	66.326	396245933	T	failed	failed	failed	T	T	failed	T	failed	T	T	T	T	T	T	failed	T	failed	T	failed	T	T	failed	T	T	T	T	T	T	T	T	T	T	failed	failed	failed	failed	T	failed	failed	failed	failed	failed	T	T	failed
JHI-Hv50k-2016-304401	5H	66.418	399357033	T	C	C	C	Y	T	C	T	C	T	T	T	T	T	T	C	T	C	T	C	T	T	C	T	Y	T	Y	Y	T	T	Y	T	T	C	C	C	C	T	C	C	C	C	C	T	T	C
JHI-Hv50k-2016-304597	5H	66.522	401843368	A	G	G	G	R	A	G	A	G	A	A	A	A	A	A	G	A	G	A	G	A	A	G	A	R	A	R	R	A	A	R	A	A	G	G	G	G	A	G	G	G	G	G	A	A	G
BOPA2_12_10725	5H	66.603	400664453	C	A	A	A	M	C	A	C	A	C	C	C	C	C	C	A	C	A	C	A	C	C	A	C	M	C	M	M	C	C	M	C	C	A	A	A	A	C	A	A	A	A	A	C	C	A
JHI-Hv50k-2016-304701	5H	66.923	403211989	G	A	A	A	R	G	A	G	A	G	G	G	G	G	G	A	A	A	G	A	G	G	A	G	R	G	R	R	G	G	R	G	G	A	A	A	A	G	A	A	A	A	A	G	G	A
JHI-Hv50k-2016-304790	5H	67.186	403808684	A	G	G	G	R	A	G	A	G	A	A	A	A	A	A	G	G	G	A	G	A	A	G	A	R	A	R	R	A	A	R	A	A	G	G	G	G	A	G	G	G	A	G	A	A	G
BOPA2_12_30011	5H	67.353	404401211	G	A	A	A	R	G	A	G	A	G	G	G	G	G	G	A	A	A	G	A	G	G	A	G	R	G	R	R	G	G	R	G	G	A	A	A	A	G	A	A	A	G	A	G	G	A
JHI-Hv50k-2016-306601	5H	69.806	424216273	T	C	C	T	C	T	C	T	C	T	T	T	T	T	T	C	C	C	C	C	T	T	C	T	Y	C	Y	Y	T	T	Y	T	T	C	C	C	C	T	T	C	C	T	C	T	T	C
JHI-Hv50k-2016-307408	5H	70.517	429473074	A	G	G	A	G	A	G	A	G	A	A	A	A	A	A	G	G	G	G	G	A	A	G	A	R	G	R	R	A	A	R	A	A	G	G	G	G	A	A	G	G	A	G	A	A	G
JHI-Hv50k-2016-307464	5H	70.821	429632452	G	T	T	G	T	G	T	G	T	G	G	G	G	G	G	T	T	T	T	T	G	G	T	G	K	T	K	K	G	G	K	G	G	T	T	T	T	G	G	T	T	G	T	G	G	T
SCRI_RS_49958	5H	71.358	429808016	G	A	A	G	A	G	A	G	A	G	G	G	G	G	G	A	A	A	A	A	A	G	A	G	R	A	R	R	G	G	R	G	G	A	A	A	A	G	G	A	A	G	A	G	G	A
JHI-Hv50k-2016-307484	5H	72.134	429881928	G	A	A	G	A	G	A	G	A	G	G	G	G	G	G	A	A	A	A	A	A	G	A	G	R	A	R	A	G	G	R	G	G	A	A	A	A	G	G	A	A	G	A	G	G	A
JHI-Hv50k-2016-307527	5H	73.005	430046538	A	G	G	A	G	A	G	A	G	A	A	A	A	A	A	G	G	G	G	G	G	A	G	A	R	G	R	G	A	A	R	A	A	G	G	G	G	A	A	G	G	A	G	A	A	G
JHI-Hv50k-2016-308091	5H	74.885	433117117	G	T	T	G	T	G	T	G	T	G	G	G	G	G	G	T	G	G	T	T	T	G	T	G	K	T	K	G	G	G	K	G	G	T	T	T	T	G	G	T	T	G	T	G	G	T
JHI-Hv50k-2016-308151	5H	75.789	433551091	A	C	C	A	C	A	C	A	C	A	A	A	A	A	A	C	A	A	C	C	C	A	C	A	M	C	M	A	A	A	M	A	A	C	C	C	C	A	A	C	C	A	C	A	A	C
JHI-Hv50k-2016-308206	5H	76.442	433979336	A	C	C	A	C	A	C	A	C	A	A	A	A	A	A	C	A	A	C	C	C	A	C	A	M	C	M	A	A	A	M	A	A	C	C	C	C	A	A	C	C	A	C	A	A	C
JHI-Hv50k-2016-308239	5H	76.768	434147105	G	A	A	G	A	G	A	G	A	G	G	G	G	G	G	A	G	G	A	A	A	G	A	G	R	A	R	G	G	G	R	G	G	A	A	A	A	G	G	A	A	G	A	G	G	A
JHI-Hv50k-2016-308331	5H	77.34	434307969	A	failed	failed	A	failed	A	failed	A	failed	A	A	A	A	A	A	failed	A	A	failed	failed	failed	A	failed	A	A	failed	A	A	A	A	A	A	A	failed	failed	failed	failed	A	A	failed	failed	A	failed	A	A	failed
JHI-Hv50k-2016-308409	5H	77.557	434719286	A	C	C	A	C	A	C	A	C	A	A	A	A	A	A	C	A	A	C	C	C	A	C	A	M	C	M	A	A	A	M	A	A	C	C	C	C	A	A	C	C	A	C	A	A	C
JHI-Hv50k-2016-308620	5H	84.248	438649933	A	G	G	A	A	A	G	A	G	A	A	A	G	A	A	G	A	A	G	A	G	A	G	A	A	G	R	A	A	A	R	A	A	G	A	G	G	A	A	G	G	A	G	A	A	G
JHI-Hv50k-2016-308762	5H	84.927	440302593	A	C	C	A	A	A	C	A	C	C	A	A	C	A	A	C	A	A	C	A	C	A	C	A	A	C	A	A	A	A	M	A	A	C	A	C	C	A	A	C	C	A	C	A	A	C
JHI-Hv50k-2016-309207	5H	90.142	445123622	C	A	A	C	C	C	A	C	A	A	C	C	A	C	C	A	C	C	A	C	A	C	A	C	C	A	C	C	C	C	M	C	C	A	A	A	A	C	C	A	A	C	A	C	C	A
JHI-Hv50k-2016-309215	5H	90.341	445120526	G	A	A	G	G	G	A	G	A	A	G	G	A	G	G	A	G	G	A	G	A	G	A	G	G	A	G	G	G	G	R	G	G	A	A	A	A	G	G	A	A	G	A	G	G	A
JHI-Hv50k-2016-309501	5H	91.676	446728929	C	T	C	C	C	C	T	C	T	T	C	C	T	C	C	T	C	C	T	C	T	C	T	C	C	T	C	C	C	C	Y	C	C	T	T	T	T	C	C	T	Y	C	T	C	C	T
JHI-Hv50k-2016-310174	5H	97.003	454029072	G	A	G	G	G	G	A	G	A	A	G	G	A	G	G	A	G	G	A	G	A	G	A	G	G	A	R	A	A	G	R	G	A	A	A	A	A	G	G	A	R	G	A	G	A	A
JHI-Hv50k-2016-310285	5H	97.743	456058651	C	T	C	C	C	C	T	C	T	T	C	C	T	C	C	T	C	C	T	C	T	C	T	C	C	T	Y	T	T	C	Y	C	T	T	T	T	T	C	C	T	Y	C	T	C	T	T
JHI-Hv50k-2016-310316	5H	98.527	456476768	C	T	C	C	C	C	T	C	T	T	C	C	T	C	C	T	C	C	T	C	T	C	T	C	C	T	T	T	T	C	Y	C	T	T	T	T	T	C	C	T	Y	C	T	C	T	T
JHI-Hv50k-2016-310358	5H	99.354	457718349	C	T	C	C	C	C	T	C	T	T	C	C	T	C	C	T	C	C	T	C	T	C	C	C	C	T	T	T	T	C	Y	C	T	T	T	T	T	C	C	T	Y	C	T	C	T	T
BOPA1_4389-551	5H	99.477	457963886	G	A	G	G	G	G	A	G	A	A	G	G	A	G	G	A	G	G	A	G	A	G	G	G	G	A	A	A	A	G	R	G	A	A	A	A	A	G	G	A	R	G	A	G	A	A
JHI-Hv50k-2016-310413	5H	100.657	459413788	G	T	G	G	G	G	T	G	T	T	G	G	T	G	G	T	G	G	T	G	T	G	G	G	G	T	T	T	T	G	K	G	T	T	T	T	T	G	G	T	K	G	T	G	T	T
JHI-Hv50k-2016-310437	5H	100.863	459448742	C	T	C	C	C	C	T	C	T	T	C	C	T	C	C	T	C	C	T	C	T	C	C	C	C	T	T	T	T	C	Y	C	T	T	T	T	T	C	C	T	Y	C	T	C	T	T
JHI-Hv50k-2016-312045	5H	108.814	470339157	C	T	C	C	C	C	T	C	T	T	C	C	T	C	C	T	C	C	T	C	T	C	C	C	C	T	T	T	T	C	Y	C	T	T	T	T	T	C	T	T	T	C	T	C	T	C
JHI-Hv50k-2016-312082	5H	109.144	470442165	T	C	T	T	T	T	C	T	C	C	T	T	C	T	T	C	T	T	C	T	C	T	T	T	T	C	C	C	C	T	Y	T	C	C	C	C	C	T	C	C	C	T	C	T	C	T
JHI-Hv50k-2016-312206	5H	110.06	470993809	T	C	T	T	T	T	C	T	C	C	T	T	C	T	T	C	T	T	C	T	C	T	T	T	T	C	C	C	C	T	Y	T	C	C	C	C	C	T	C	C	C	T	T	T	C	T
JHI-Hv50k-2016-312681	5H	112.564	473633623	G	A	G	G	G	G	A	A	A	A	G	G	A	G	G	A	G	G	A	G	A	G	G	G	G	A	A	A	A	G	R	G	A	R	A	A	A	A	A	A	A	G	G	G	A	G
SCRI_RS_233239	5H	113.534	473901532	T	C	T	T	T	T	C	C	C	C	T	T	C	T	T	C	T	T	C	T	C	T	T	T	C	C	C	C	C	T	Y	T	C	Y	C	C	C	C	C	C	C	T	T	T	C	T
JHI-Hv50k-2016-314108	5H	116.069	477564878	G	A	G	G	G	G	A	A	A	A	G	A	A	G	G	A	G	G	A	G	A	G	G	G	A	A	A	A	A	G	R	G	A	R	A	A	A	A	A	A	A	G	G	A	A	G
JHI-Hv50k-2016-314122	5H	116.347	477895282	G	A	G	G	G	G	A	A	A	A	G	A	A	G	G	A	G	G	A	G	A	G	G	G	A	A	A	A	A	G	R	G	A	R	A	A	A	A	A	A	A	G	G	A	A	G
JHI-Hv50k-2016-314355	5H	118.949	479416863	T	C	T	T	T	T	C	C	T	C	T	C	C	T	T	C	T	T	T	T	C	T	T	T	C	C	Y	C	C	T	Y	T	C	Y	T	C	C	C	C	T	C	T	T	C	C	T
JHI-Hv50k-2016-314440	5H	119.232	479703865	C	failed	C	C	C	C	failed	failed	C	failed	C	failed	failed	C	C	failed	C	C	C	C	failed	C	C	C	failed	failed	C	failed	failed	C	C	C	failed	C	C	failed	failed	failed	failed	C	failed	C	C	failed	failed	C
BOPA2_12_30533	5H	119.639	480086460	G	A	G	G	G	G	A	A	G	A	G	A	A	G	G	A	G	G	G	G	A	G	G	G	A	A	R	A	A	G	R	G	A	A	G	A	A	A	A	G	A	G	G	A	A	G
SCRI_RS_220136	5H	119.929	480377591	C	A	C	C	C	C	A	A	C	A	C	A	A	C	C	A	C	C	C	C	A	C	C	C	A	A	M	A	A	C	M	C	A	A	C	A	A	A	A	C	A	C	C	A	A	C
JHI-Hv50k-2016-315261	5H	120.286	482156348	T	Y	T	T	T	T	Y	Y	T	Y	T	Y	Y	T	T	Y	T	T	T	T	Y	T	T	T	Y	Y	Y	Y	Y	T	Y	T	Y	Y	T	Y	Y	Y	Y	T	Y	T	T	Y	Y	T
JHI-Hv50k-2016-315503	5H	120.866	483256179	A	G	A	A	A	A	G	G	A	G	A	G	G	A	A	A	A	A	A	A	G	A	A	A	G	G	R	G	G	A	R	A	G	G	A	G	G	G	G	A	G	A	A	G	G	A
JHI-Hv50k-2016-315684	5H	121.158	483491048	A	G	A	A	A	A	G	G	A	G	A	G	G	G	A	A	A	A	A	A	G	A	A	A	G	G	R	G	G	A	R	A	G	G	A	G	G	G	G	A	G	A	A	G	G	A
JHI-Hv50k-2016-316347	5H	122.056	485076467	T	G	T	T	T	T	G	G	T	G	T	G	G	G	T	T	T	T	T	T	G	T	T	T	G	G	K	G	G	T	K	T	G	G	T	G	G	G	G	T	G	T	T	G	G	T
JHI-Hv50k-2016-316929	5H	125.111	488894983	G	T	G	G	G	T	T	T	G	T	G	T	T	T	G	G	G	G	G	G	T	G	G	G	T	T	K	T	T	G	K	G	T	T	G	T	T	T	T	G	G	G	G	T	T	G
JHI-Hv50k-2016-317067	5H	126.906	489074858	G	A	G	G	G	A	G	A	G	A	G	A	A	A	G	G	G	G	G	G	A	G	G	G	A	A	R	A	A	G	G	G	A	G	G	A	A	A	A	G	G	G	G	A	A	G
BOPA1_3056-1317	5H	127.211	489496963	A	C	A	A	A	C	A	C	A	C	A	C	C	C	A	A	A	A	A	A	C	A	A	A	C	C	M	C	C	A	A	A	C	A	A	C	C	C	C	A	A	A	A	C	C	A
JHI-Hv50k-2016-317785	5H	127.518	490010082	T	C	T	T	T	C	T	C	T	C	T	C	C	C	T	T	T	T	T	T	C	T	T	T	C	C	Y	C	C	T	T	T	C	T	T	C	C	C	C	T	T	T	T	C	C	T
SCRI_RS_158235	5H	127.725	490048508	T	C	T	T	T	C	T	C	T	C	T	C	C	C	T	T	T	T	T	T	C	T	T	T	C	C	Y	C	C	T	T	T	C	T	T	C	C	C	C	T	T	T	T	C	C	T
JHI-Hv50k-2016-318041	5H	128.578	490301370	C	T	C	C	C	T	C	T	C	T	C	T	T	T	C	C	C	C	C	C	T	C	C	C	T	T	Y	T	T	C	C	C	T	C	C	T	T	T	T	C	C	C	C	T	T	C
JHI-Hv50k-2016-318881	5H	132.503	491450829	A	G	A	A	A	G	A	G	A	G	A	G	G	G	A	A	A	A	A	A	G	G	G	A	G	G	failed	G	G	A	A	A	G	A	A	G	G	A	G	A	A	A	A	G	G	A
SCRI_RS_169596	5H	133.098	492262230	A	G	A	A	A	G	A	G	A	G	A	G	G	G	G	A	A	A	A	A	G	G	G	A	G	G	R	G	G	A	A	A	G	A	A	G	G	A	G	A	A	A	A	G	G	A
SCRI_RS_156633	5H	133.399	492286720	T	C	T	T	T	C	T	C	T	C	T	C	C	C	C	T	T	T	T	T	C	C	C	T	C	C	Y	C	C	T	T	T	C	T	T	C	C	T	C	T	T	T	T	C	C	T
BOPA1_1300-1462	5H	133.682	492625581	A	G	A	A	A	G	A	G	A	G	A	G	G	G	G	A	A	A	A	A	G	G	G	A	G	G	R	G	G	A	A	A	G	A	A	G	G	A	G	A	A	A	A	G	G	A
BOPA1_10669-188	5H	134.973	493656322	G	A	G	G	G	A	G	A	G	A	G	G	A	A	A	G	G	G	G	G	A	A	A	G	A	A	R	A	A	G	G	G	A	G	G	A	A	G	A	G	G	G	G	A	A	G
JHI-Hv50k-2016-320011	5H	136.512	494356097	C	T	C	C	C	T	T	T	C	T	C	C	T	T	T	C	C	C	C	C	T	T	T	C	T	T	Y	T	T	C	Y	C	T	T	C	T	T	C	T	C	C	C	C	T	T	C
BOPA1_6913-1235	5H	136.811	494398187	G	A	G	G	G	A	A	A	G	A	G	G	A	A	A	G	G	G	G	G	A	A	A	G	A	A	R	A	A	G	R	G	A	A	G	A	A	G	A	G	G	G	G	A	A	G
JHI-Hv50k-2016-320142	5H	137.107	494757425	T	C	T	T	T	C	C	C	T	C	T	T	C	C	C	T	T	T	T	T	C	C	C	T	C	C	Y	C	C	T	Y	T	C	C	T	C	C	T	C	T	T	T	T	C	C	T
BOPA1_6315-914	5H	137.273	494772390	failed	G	failed	failed	failed	G	G	G	failed	G	failed	failed	G	G	G	failed	failed	failed	failed	failed	G	G	G	failed	G	G	G	G	G	failed	G	failed	G	G	failed	G	G	failed	G	failed	failed	failed	failed	G	G	failed
JHI-Hv50k-2016-320615	5H	137.574	496505172	T	C	T	T	T	C	C	C	T	C	T	T	C	C	C	T	T	T	T	T	C	C	C	T	C	C	Y	C	C	T	Y	T	C	C	T	C	C	T	C	T	T	T	T	C	C	T
JHI-Hv50k-2016-320731	5H	139.361	496642300	G	A	G	G	G	A	A	A	G	A	A	G	A	A	A	G	G	G	G	G	A	A	A	G	A	A	R	A	A	G	R	G	A	A	G	G	A	G	A	G	G	G	G	A	A	G
SCRI_RS_165215	5H	139.907	496844709	T	C	T	T	T	C	C	C	T	C	C	T	C	C	C	T	T	T	T	T	C	C	C	T	C	C	Y	C	C	T	Y	T	C	C	T	T	C	T	C	T	T	T	T	C	C	T
JHI-Hv50k-2016-320870	5H	140.803	497127705	A	G	A	A	A	G	G	G	A	G	G	A	G	G	G	A	A	A	A	A	G	G	G	A	G	G	R	G	G	A	R	A	G	G	A	A	G	A	G	A	A	A	A	G	G	A
SCRI_RS_157334	5H	141.109	497341688	T	C	T	T	T	C	C	C	T	C	C	T	C	C	C	T	T	T	T	T	C	C	C	T	C	C	C	C	C	T	Y	T	C	C	T	T	C	T	C	T	T	T	T	C	C	T
JHI-Hv50k-2016-321071	5H	142.279	498129966	G	A	G	G	G	A	A	A	G	A	A	G	A	A	A	G	G	G	G	G	A	A	A	G	A	A	A	A	A	G	R	G	A	A	G	G	A	G	A	G	G	G	G	A	A	G
JHI-Hv50k-2016-321141	5H	142.564	498416789	C	T	C	C	C	T	T	T	C	T	T	C	T	T	T	C	C	C	C	C	T	T	T	C	T	T	T	T	T	C	Y	C	T	T	C	C	T	C	T	C	C	C	C	T	T	C
JHI-Hv50k-2016-321304	5H	142.852	498521740	A	C	A	A	A	C	C	C	A	C	C	A	C	C	C	A	A	A	A	A	C	C	C	A	C	C	C	C	C	A	M	A	C	C	A	A	C	A	C	A	A	A	A	C	C	A
JHI-Hv50k-2016-321425	5H	143.144	499317939	T	C	T	T	T	C	C	C	T	C	C	T	C	C	C	T	T	T	T	T	C	C	C	T	C	C	C	C	C	T	Y	T	C	C	T	T	C	T	C	T	T	T	T	C	C	T
SCRI_RS_157897	5H	143.731	499760686	T	C	T	T	T	C	C	C	T	C	C	T	C	C	C	T	T	T	T	T	C	C	C	T	C	C	C	C	C	Y	Y	T	C	C	T	T	C	T	C	T	T	T	T	C	C	T
JHI-Hv50k-2016-321576	5H	144.025	500105387	T	C	T	T	T	C	C	C	T	C	C	T	C	C	C	T	T	C	T	T	C	C	C	T	C	C	C	C	C	Y	Y	T	C	C	T	T	C	T	C	T	T	T	T	C	C	T
JHI-Hv50k-2016-322078	5H	144.613	501842243	C	T	C	C	C	T	T	T	C	T	T	C	T	T	T	C	C	T	C	C	T	T	T	C	T	T	T	T	T	Y	Y	C	T	T	C	C	T	C	T	C	C	C	C	T	T	C
SCRI_RS_13549	5H	145.187	502063258	G	A	G	G	G	A	A	A	G	A	A	G	A	A	A	G	G	A	A	G	A	A	A	G	A	A	A	A	A	R	R	G	A	A	G	G	A	R	A	G	G	G	G	A	A	G
JHI-Hv50k-2016-322166	5H	145.362	502217628	A	G	A	A	A	G	G	G	A	G	G	A	G	G	G	A	A	G	G	A	G	G	G	A	G	G	G	G	G	R	R	A	G	G	A	A	G	R	G	A	A	A	A	G	G	A
SCRI_RS_185563	5H	145.602	503074181	G	A	G	G	G	A	A	A	G	A	A	G	A	A	A	G	G	A	A	G	A	A	A	G	A	A	A	A	A	R	R	G	A	A	G	G	A	R	A	G	G	G	G	A	A	G
JHI-Hv50k-2016-327534	5H	160.415	514089516	G	A	G	A	A	A	G	A	A	A	A	G	G	A	A	A	G	A	A	A	A	A	A	G	G	A	A	A	A	R	R	G	A	A	G	G	G	R	G	G	G	A	G	A	A	G
JHI-Hv50k-2016-327020	5H	160.433	513278275	G	T	G	T	T	T	G	T	T	T	T	G	G	T	T	T	G	T	T	T	T	T	T	G	G	T	T	T	T	K	K	G	T	T	G	G	G	K	G	G	G	T	G	T	T	G
JHI-Hv50k-2016-326959	5H	160.435	513045487	T	C	T	C	C	C	T	C	C	C	C	T	T	C	C	C	T	C	C	C	C	C	C	T	T	C	C	C	C	Y	Y	T	C	C	T	T	T	Y	T	T	T	C	T	C	C	T
JHI-Hv50k-2016-326796	5H	160.474	512788539	T	C	T	C	C	C	T	C	C	C	C	T	T	C	C	C	T	C	C	C	C	C	C	T	T	C	C	C	C	Y	Y	T	C	C	T	T	T	Y	T	T	T	C	T	C	C	T
JHI-Hv50k-2016-326307	5H	160.497	511363509	G	A	G	A	A	A	G	A	A	A	A	G	G	A	A	A	G	A	A	A	A	A	A	G	G	A	A	A	A	R	R	G	A	A	G	G	G	R	G	G	G	A	G	A	A	G
SCRI_RS_221130	5H	162.259	514863442	C	A	C	A	A	A	C	A	A	A	A	C	C	A	A	A	C	A	A	A	A	A	A	C	C	A	A	A	A	M	M	C	A	A	C	C	C	M	C	C	C	A	C	A	C	C
JHI-Hv50k-2016-329040	5H	163.226	516951874	C	T	C	T	T	T	C	T	T	T	T	C	C	T	T	T	C	T	T	T	T	T	T	C	C	T	T	T	T	Y	Y	C	T	T	C	C	C	Y	C	C	C	T	C	T	C	C
SCRI_RS_236782	5H	163.382	515351038	G	A	G	A	A	A	G	A	A	A	A	G	G	A	A	A	G	A	A	A	A	A	A	G	G	A	A	A	A	R	R	G	A	A	G	G	G	R	G	G	G	A	G	A	G	G
JHI-Hv50k-2016-329899	5H	166.64	518534332	A	G	A	G	G	G	A	G	G	G	G	A	A	G	G	G	A	G	G	G	G	G	G	A	A	G	R	A	A	R	R	A	A	G	A	A	A	R	A	A	A	G	A	G	A	A
JHI-Hv50k-2016-330110	5H	166.909	518595487	A	C	A	C	C	C	A	C	C	C	C	A	A	C	C	C	A	C	C	C	C	C	C	A	A	C	M	A	A	M	M	C	A	C	A	A	A	M	A	A	A	C	A	C	A	A
SCRI_RS_237805	5H	167.177	519045237	C	A	C	A	A	A	C	A	A	A	A	C	C	A	A	A	C	A	A	A	A	A	A	C	C	A	M	C	C	M	M	A	C	A	C	C	C	M	C	C	C	A	C	A	C	C
JHI-Hv50k-2016-331120	5H	168.207	519544964	G	T	G	T	T	T	G	T	T	T	T	G	G	T	T	T	G	T	T	T	T	T	T	G	G	T	K	G	G	K	K	T	G	T	G	G	G	K	G	G	G	T	G	T	G	G
SCRI_RS_51000	5H	168.919	520073108	C	A	C	A	A	A	C	A	A	A	A	C	C	A	A	A	C	A	A	A	A	A	A	C	C	A	M	C	C	M	M	A	C	A	C	C	C	M	C	C	C	A	C	A	C	C
JHI-Hv50k-2016-331790	5H	169.183	520878008	G	A	G	A	A	A	G	A	A	A	A	G	G	A	A	A	G	A	A	A	A	A	A	G	G	A	R	G	G	R	R	A	G	A	G	G	G	R	G	G	G	A	G	A	G	G
SCRI_RS_167563	5H	170.817	521224214	T	G	T	G	G	G	T	G	G	G	G	T	T	G	G	G	T	G	G	G	G	G	G	T	T	G	K	T	T	G	K	G	T	G	T	T	T	G	T	T	T	G	T	G	T	T
BOPA2_12_30222	5H	190.624	532483658	A	C	A	M	C	C	C	C	C	C	C	A	A	C	C	C	C	C	C	A	C	A	C	M	A	C	M	A	A	A	C	C	A	C	A	A	M	C	C	A	C	C	A	A	A	A
JHI-Hv50k-2016-337968	5H	190.907	532605466	A	G	A	R	G	G	G	G	G	G	G	A	A	G	G	G	G	G	G	A	G	A	G	R	A	G	R	A	A	A	G	G	A	G	A	A	R	G	G	A	G	G	A	A	A	A
JHI-Hv50k-2016-338020	5H	191.186	532877391	T	C	T	Y	C	C	C	C	C	C	C	T	T	C	C	C	C	C	C	T	C	T	C	Y	T	C	Y	T	T	T	C	C	T	C	T	C	Y	C	C	T	C	C	T	T	T	T
JHI-Hv50k-2016-338087	5H	191.916	532946696	T	C	T	Y	C	C	C	C	C	C	C	T	T	C	C	C	C	C	C	T	C	T	C	Y	T	C	C	C	C	T	C	C	T	C	T	C	Y	C	C	T	C	C	T	T	T	T
SCRI_RS_148120	5H	192.165	533303777	A	G	A	R	G	G	G	G	G	G	G	A	A	G	G	G	G	G	G	A	G	A	G	R	A	G	G	G	G	A	G	G	A	G	A	G	G	G	G	A	G	G	A	A	A	A
SCRI_RS_102414	5H	192.445	533376735	T	C	T	Y	C	C	C	C	C	C	C	T	T	C	C	C	C	C	C	T	C	T	C	Y	T	C	C	C	C	T	C	C	T	C	T	C	C	C	C	T	C	C	T	T	T	T
JHI-Hv50k-2016-338777	5H	193.291	535610054	C	A	C	M	A	A	A	A	A	A	A	C	C	A	A	A	A	C	A	C	A	C	A	M	C	A	A	A	A	C	A	A	C	A	C	A	A	A	A	C	A	A	C	C	C	C
SCRI_RS_161534	5H	193.872	535745506	A	G	G	R	G	G	G	G	G	G	G	A	A	G	G	G	G	A	G	A	G	A	G	R	A	G	G	G	G	A	G	G	A	G	A	G	G	G	G	A	G	G	A	A	A	A
SCRI_RS_168534	5H	194.153	535802188	G	A	A	R	A	A	A	A	A	A	A	G	G	A	A	A	A	G	A	G	A	G	A	R	G	A	A	A	A	G	A	A	G	A	G	A	A	A	A	G	A	A	G	G	G	G
JHI-Hv50k-2016-339072	5H	194.366	535906098	C	A	A	M	A	A	A	A	A	A	A	C	C	A	A	A	A	C	A	C	A	C	A	M	C	A	A	A	A	C	A	A	C	A	C	A	A	A	A	C	A	A	C	C	C	C
JHI-Hv50k-2016-340365	5H	196.541	537504958	C	T	T	Y	T	T	T	T	C	T	T	C	C	T	T	T	T	C	T	C	T	C	T	C	C	T	T	T	T	C	T	T	C	T	C	T	T	T	T	C	T	T	C	C	C	C
JHI-Hv50k-2016-341100	5H	198.252	538484587	G	A	A	R	A	A	A	A	G	A	A	G	G	A	A	A	A	G	G	G	A	G	A	G	G	A	A	A	A	G	A	A	G	A	G	A	A	A	A	G	A	A	G	G	G	G
BOPA1_1011-1338	5H	198.545	538586367	G	A	A	R	A	A	A	A	G	A	A	G	G	A	A	A	A	G	G	G	A	G	A	G	G	A	A	A	A	G	A	A	G	A	G	A	A	A	A	G	A	A	G	G	G	G
BOPA1_1306-408	5H	202.106	541269093	G	A	A	R	G	A	A	A	G	G	A	G	G	A	A	A	A	G	G	G	A	G	A	G	R	A	A	A	A	G	A	A	G	A	G	A	A	A	A	G	A	G	G	G	G	G
TGBA15K-TG0268	5H	202.328	541937081	G	A	A	R	G	A	A	A	G	G	A	G	G	A	A	A	A	G	G	G	A	G	A	G	R	A	A	A	A	G	A	A	G	A	G	A	A	A	A	G	A	G	G	G	G	G
TGBA15K-TG0113	5H	202.569	542577648	G	T	T	K	G	T	T	T	G	G	T	G	G	T	T	T	T	G	G	G	T	G	T	G	K	T	T	T	T	G	T	T	G	T	G	T	T	T	T	G	T	G	G	G	G	G
JHI-Hv50k-2016-343443	5H	202.941	543069157	T	G	G	K	T	G	G	G	T	T	G	T	T	G	G	G	G	T	T	T	G	T	G	T	K	G	G	G	G	T	G	G	T	G	T	G	G	G	G	T	G	T	T	T	T	T
BOPA1_4050-2006	5H	211.579	548717342	A	G	G	A	A	G	G	G	A	A	G	G	A	G	A	A	G	A	A	A	G	A	G	A	A	G	R	G	G	A	G	G	A	G	A	G	G	G	G	A	G	G	A	A	A	A
SCRI_RS_153238	5H	211.715	548731480	T	C	C	T	T	C	C	C	T	C	C	C	T	C	T	T	C	T	T	T	C	T	C	T	T	C	Y	C	C	T	C	C	T	C	T	C	C	C	C	T	C	C	T	T	T	T
SCRI_RS_205647	5H	212.204	549080688	T	A	A	T	T	A	A	A	T	A	A	A	T	A	T	T	A	T	T	T	A	T	A	T	T	A	W	A	A	T	A	A	T	A	T	A	A	A	A	T	A	A	T	T	T	T
JHI-Hv50k-2016-346647	5H	214.105	550227231	C	T	T	C	C	T	T	T	T	T	T	T	C	T	C	C	T	C	C	C	T	C	T	C	C	T	C	Y	C	C	T	T	C	T	C	T	C	T	T	C	T	T	C	C	C	C
JHI-Hv50k-2016-346725	5H	214.42	550267033	T	C	C	T	T	C	C	C	C	C	C	C	T	C	T	T	C	T	T	T	C	T	C	T	T	C	T	Y	T	T	C	C	T	C	T	C	T	C	C	T	C	C	T	T	T	T
BOPA1_3507-2859	5H	214.736	550767663	A	G	G	A	A	G	G	G	G	G	G	G	A	G	A	A	G	A	A	A	G	A	G	A	A	G	A	R	A	A	G	G	A	G	A	G	A	G	G	A	G	G	A	A	A	A
JHI-Hv50k-2016-346860	5H	215.056	550803925	A	G	G	A	A	G	G	G	G	G	G	G	A	G	A	A	G	A	A	A	G	A	G	A	A	G	A	R	A	A	G	G	A	G	A	G	A	G	G	A	G	G	A	A	A	A
SCRI_RS_235092	5H	223.42	556116615	T	C	C	T	T	C	C	T	C	T	C	C	T	C	T	C	C	T	T	C	C	T	C	C	T	C	T	T	T	C	C	C	T	C	T	C	T	C	C	T	C	C	T	T	C	T
SCRI_RS_19741	5H	223.656	556984264	G	A	A	G	G	A	A	G	A	G	A	A	G	A	G	A	A	G	G	A	A	G	A	A	G	A	G	G	G	A	A	A	G	A	G	A	G	A	A	G	A	A	G	G	A	G
JHI-Hv50k-2016-349641	5H	224.196	558718010	C	T	T	C	C	T	T	C	T	C	T	T	C	T	C	T	T	C	C	T	T	C	T	T	C	T	C	C	C	T	T	T	C	T	C	T	C	T	T	C	T	T	C	C	T	C
SCRI_RS_196483	5H	224.996	559740868	T	G	G	T	T	G	G	T	G	T	G	G	T	G	T	G	G	T	T	G	G	T	G	G	T	G	T	T	T	G	G	G	T	G	G	G	T	G	G	T	G	G	T	T	G	T
SCRI_RS_214021	5H	225.655	560116060	T	G	G	T	T	G	G	T	G	T	G	G	T	G	T	G	G	T	T	G	G	T	G	G	T	G	T	T	T	G	G	G	T	G	T	G	T	G	G	T	G	G	T	T	G	T
JHI-Hv50k-2016-350559	5H	226.514	561007963	T	C	C	T	T	C	C	T	C	T	C	C	T	C	T	C	C	T	T	C	C	T	C	C	T	C	T	T	T	C	C	C	T	C	T	C	T	T	C	T	C	C	T	T	C	T
JHI-Hv50k-2016-351795	5H	229.863	563420440	G	A	A	G	G	A	A	A	A	G	A	A	G	A	A	A	A	G	G	A	A	G	A	A	G	A	G	G	G	A	A	A	G	A	G	A	G	G	A	G	A	A	G	G	A	A
JHI-Hv50k-2016-351810	5H	230.478	563517878	C	T	T	C	C	T	T	T	T	C	T	T	C	T	T	T	T	C	C	T	T	C	T	T	C	T	C	C	C	T	T	T	C	T	C	T	C	C	T	T	T	T	C	C	T	T
JHI-Hv50k-2016-352900	5H	231.08	564598626	C	A	A	C	C	A	A	A	A	C	A	A	C	A	A	A	A	C	C	A	A	C	A	A	C	A	C	C	C	A	A	A	C	A	C	A	C	C	A	A	A	A	C	C	A	A
BOPA2_12_30666	5H	231.179	564620845	C	A	A	C	C	A	A	A	A	C	A	A	C	A	A	A	A	C	C	A	A	C	A	A	C	A	C	C	C	A	A	A	C	A	C	A	C	C	A	A	A	A	C	C	A	A
JHI-Hv50k-2016-352982	5H	231.545	564638360	T	C	C	T	T	C	C	C	C	T	C	C	T	C	C	C	C	T	T	C	C	T	C	C	T	C	T	T	T	C	C	C	T	C	T	C	T	T	C	C	C	C	T	T	C	C
JHI-Hv50k-2016-353445	5H	232.086	565409387	A	G	G	A	A	G	G	G	G	A	G	G	A	R	G	G	G	A	A	G	G	A	G	G	A	G	A	A	A	G	G	G	A	G	A	G	A	A	G	G	G	G	A	A	A	G
JHI-Hv50k-2016-355990	5H	240.191	569091810	G	T	T	G	T	G	T	G	T	G	G	T	T	K	T	T	T	G	G	T	T	T	T	G	G	T	G	G	G	G	T	T	G	T	G	T	G	G	T	T	T	T	G	G	G	T
JHI-Hv50k-2016-356506	5H	240.524	569705777	C	T	T	C	T	C	T	C	T	C	C	T	T	Y	T	T	T	C	C	T	T	T	T	C	C	T	C	C	C	C	T	T	C	T	C	T	C	C	T	T	T	T	C	C	C	T
JHI-Hv50k-2016-357641	5H	243.659	571131626	A	C	C	A	C	A	C	A	C	A	A	C	C	M	C	C	C	A	A	C	C	C	C	A	A	C	A	A	A	A	C	C	C	C	A	C	A	A	C	C	A	A	A	A	A	C
SCRI_RS_173687	5H	243.978	571156342	A	G	G	A	G	A	G	A	G	A	A	G	G	R	G	G	G	A	A	G	G	G	G	A	A	G	A	A	A	A	G	G	G	G	A	G	A	A	G	G	A	A	A	A	A	G
JHI-Hv50k-2016-358461	5H	244.929	572244482	C	T	T	C	T	C	T	C	T	C	C	T	T	Y	T	T	T	C	C	T	T	T	T	C	C	T	C	C	C	C	T	T	T	T	C	T	C	C	T	T	C	C	C	C	C	T
SCRI_RS_160831	5H	247.952	574313887	A	failed	failed	A	failed	A	failed	A	failed	A	A	failed	failed	A	failed	failed	A	A	A	failed	failed	failed	failed	A	A	failed	A	A	A	A	failed	failed	failed	failed	A	failed	A	A	failed	failed	A	A	A	failed	A	failed
JHI-Hv50k-2016-359586	5H	248.513	574730872	T	C	C	T	C	T	C	T	C	T	T	C	C	Y	C	C	T	T	T	C	C	C	C	T	T	C	T	T	T	T	C	C	C	C	T	C	T	T	C	C	T	T	T	C	T	C
SCRI_RS_179582	5H	248.687	575033160	C	A	A	C	A	C	A	C	A	C	C	A	A	M	A	A	C	C	C	A	A	A	A	C	C	A	C	C	C	C	A	A	A	A	C	A	C	C	A	A	C	C	C	A	C	A
JHI-Hv50k-2016-359869	5H	248.813	575059618	T	C	C	T	C	T	C	T	C	T	T	C	C	Y	C	C	T	T	T	C	C	C	C	T	T	C	T	T	T	T	C	C	C	C	T	C	T	T	C	C	T	T	T	C	T	C
BOPA2_12_30494	5H	249.093	575727883	G	C	C	G	C	G	C	G	C	G	G	C	C	S	C	C	G	G	G	C	C	C	C	G	G	C	G	G	G	G	C	C	C	C	G	C	G	G	C	C	G	G	G	C	G	C
JHI-Hv50k-2016-360319	5H	249.375	575795884	G	A	A	G	A	G	A	G	A	G	G	A	A	R	A	A	G	G	G	A	A	A	A	G	G	A	G	G	G	G	A	A	A	A	G	A	G	G	A	A	G	G	G	A	G	A
JHI-Hv50k-2016-360944	5H	250.907	576108275	A	G	G	A	G	A	G	A	G	A	A	G	G	R	G	G	A	A	A	G	G	G	G	A	A	G	A	A	A	A	G	G	G	G	A	G	A	A	G	G	A	A	A	G	A	G
SCRI_RS_4965	5H	251.181	576520454	C	T	T	C	T	C	T	C	T	C	C	T	T	Y	T	T	C	C	C	T	T	T	T	C	C	T	C	C	C	C	T	T	T	T	C	T	C	C	T	T	C	C	C	T	C	T
SCRI_RS_207299	5H	251.453	576935477	C	T	T	C	T	C	T	C	T	C	C	T	T	Y	T	T	C	C	C	T	T	T	T	C	C	T	C	C	C	C	T	T	T	T	C	T	C	C	T	T	C	C	C	T	C	T
BOPA1_5219-773	5H	251.531	577009514	A	G	G	A	G	A	G	A	G	A	A	G	G	R	G	G	A	A	A	G	G	G	G	A	A	G	A	A	A	A	G	G	G	G	A	G	A	A	G	G	A	A	A	G	A	G
JHI-Hv50k-2016-361935	5H	251.813	577388141	C	failed	failed	C	failed	C	failed	C	failed	C	C	failed	failed	C	failed	failed	C	C	C	failed	failed	failed	failed	C	C	failed	C	C	C	C	failed	failed	failed	failed	C	failed	C	C	failed	failed	C	C	C	failed	C	failed
JHI-Hv50k-2016-362327	5H	253.004	578267305	T	C	C	T	C	T	C	T	C	T	T	C	C	T	C	C	T	T	T	C	C	C	C	T	T	C	T	T	T	T	C	C	C	C	C	C	T	T	C	C	T	T	T	C	T	C
JHI-Hv50k-2016-363493	5H	256.941	580632544	A	G	G	A	G	A	G	A	G	A	A	G	G	A	G	G	A	A	A	G	G	G	G	A	A	G	A	A	A	A	G	G	G	G	G	G	G	A	G	G	A	A	A	G	A	G
JHI-Hv50k-2016-363800	5H	258.229	581060191	A	C	C	A	C	A	C	A	C	A	A	C	C	A	C	C	A	A	A	C	C	C	C	A	A	C	A	A	A	A	C	C	C	C	C	C	C	A	C	C	A	A	A	C	A	C
JHI-Hv50k-2016-364249	5H	258.421	581726005	T	G	G	T	G	T	G	T	G	T	T	G	G	T	G	G	T	T	T	G	G	G	G	T	T	G	T	T	T	T	G	G	G	G	G	G	G	T	G	G	T	T	T	G	T	G
JHI-Hv50k-2016-364347	5H	258.713	581785573	T	G	G	T	G	T	G	T	G	T	T	G	G	T	G	T	T	T	T	G	G	G	G	T	T	G	T	T	T	T	G	G	G	G	G	G	G	T	G	G	T	T	T	G	T	G
JHI-Hv50k-2016-364594	5H	259.216	582304483	G	T	T	G	T	G	T	G	T	G	G	T	T	G	T	G	G	G	G	T	T	T	T	G	G	T	G	G	G	G	T	T	T	T	T	T	T	G	T	T	G	G	G	T	G	T
JHI-Hv50k-2016-364763	5H	259.52	582448164	G	failed	failed	G	failed	G	failed	G	failed	G	G	failed	failed	G	failed	G	G	G	G	failed	failed	failed	failed	G	G	failed	G	G	G	G	failed	failed	failed	failed	failed	failed	failed	G	failed	failed	G	G	G	failed	G	failed
JHI-Hv50k-2016-364953	5H	259.807	582655863	A	G	G	A	G	A	G	A	G	A	A	G	G	A	G	A	A	A	A	G	G	G	G	A	A	G	A	A	A	A	G	G	G	G	G	G	G	A	G	G	A	A	A	G	A	G
JHI-Hv50k-2016-365671	5H	260.093	583089283	A	G	G	A	G	A	G	A	A	A	A	G	G	A	G	A	A	A	A	G	G	G	G	A	A	G	A	A	A	A	G	G	G	G	G	G	G	A	G	G	A	A	A	G	A	G
SCRI_RS_239653	5H	260.378	583728166	C	A	A	C	A	C	A	C	C	C	C	A	A	C	A	C	C	C	C	A	A	A	A	C	C	A	C	C	C	C	A	A	A	A	A	A	A	C	A	A	C	C	C	A	C	A
JHI-Hv50k-2016-366488	5H	260.959	584817416	A	G	G	A	G	A	G	A	A	A	A	G	G	A	G	A	A	A	A	G	G	G	G	A	A	G	A	A	A	A	G	G	G	G	G	G	G	A	G	G	A	A	A	G	A	G
SCRI_RS_120501	5H	261.164	584088846	T	G	G	T	G	T	G	T	T	T	T	G	G	T	G	T	T	T	T	G	G	G	G	T	T	G	T	T	T	T	G	G	T	G	G	G	G	T	G	G	T	T	T	G	T	G
JHI-Hv50k-2016-366579	5H	261.289	584875785	C	T	T	C	T	C	T	C	C	C	C	T	T	C	T	C	C	C	C	T	T	T	T	T	C	T	C	C	C	C	T	T	T	T	T	T	T	C	T	T	C	C	C	T	C	T
BOPA2_12_30502	5H	261.578	586710695	G	A	A	G	A	G	A	G	G	G	G	A	A	G	A	G	G	G	G	A	A	A	A	A	G	A	G	G	G	G	A	A	A	A	A	A	A	G	A	A	G	G	G	A	G	A
JHI-Hv50k-2016-369162	6H	0	1850777	C	A	A	C	C	A	A	C	C	A	A	A	C	A	C	A	A	A	C	C	A	A	A	C	C	A	C	A	C	A	M	A	C	C	A	A	M	C	C	C	A	C	A	A	A	A
SCRI_RS_168487	6H	0.321	2762309	T	G	G	T	T	G	G	T	T	G	G	G	T	G	T	G	G	G	T	T	G	G	G	T	T	G	T	G	T	G	K	G	T	T	G	G	K	T	T	T	G	T	G	G	G	G
JHI-Hv50k-2016-369602	6H	2.241	3419799	G	A	A	G	G	A	A	G	G	A	A	A	G	A	G	A	A	A	G	G	A	A	A	G	G	A	G	G	G	A	R	A	G	G	A	A	R	G	G	G	A	G	A	A	A	A
JHI-Hv50k-2016-369808	6H	2.511	3489094	T	C	C	T	T	C	C	T	T	C	C	C	T	C	T	C	C	C	T	T	C	C	C	T	T	C	T	T	T	C	Y	C	T	T	C	C	Y	T	T	T	C	T	C	C	C	C
BOPA1_5159-579	6H	2.788	3949203	A	G	G	A	A	G	G	A	A	G	G	G	A	G	A	G	G	G	A	A	G	G	G	A	A	G	A	A	A	G	R	G	A	A	G	G	R	A	A	A	G	A	G	G	G	G
JHI-Hv50k-2016-370361	6H	3.833	4306933	A	G	G	A	A	G	G	A	A	G	G	G	A	G	A	G	G	G	A	A	G	G	G	A	A	G	A	A	A	G	R	G	A	A	G	G	R	A	A	A	G	A	G	G	G	G
JHI-Hv50k-2016-370455	6H	4.327	4344216	A	G	G	A	A	G	G	A	A	G	G	G	A	G	A	G	G	G	A	A	G	G	G	A	A	G	A	A	A	G	A	A	A	A	G	G	R	A	A	A	G	A	G	G	G	G
JHI-Hv50k-2016-368574	6H	5.15	5755468	T	C	C	T	T	T	C	T	T	C	C	C	T	C	T	C	C	C	T	T	C	C	C	T	T	C	T	T	T	C	T	T	T	T	C	C	C	T	T	T	C	T	C	C	C	C
SCRI_RS_8388	6H	6.049	5840028	C	T	T	C	C	C	T	C	C	T	T	T	C	T	C	T	T	T	C	C	T	T	T	C	C	T	C	C	C	T	C	C	C	C	T	T	T	C	C	C	T	C	T	T	T	T
JHI-Hv50k-2016-372357	6H	17.083	9079744	T	C	C	T	C	T	C	T	T	C	C	T	T	T	T	C	C	C	T	T	C	C	C	T	T	C	T	T	T	C	Y	T	Y	C	C	C	C	T	T	T	C	T	C	C	C	C
TGBA15K-TG0404	6H	17.93	9687976	C	G	G	C	G	C	G	C	C	G	G	C	C	C	C	G	G	G	C	C	G	G	G	C	C	G	C	C	C	G	failed	C	failed	G	G	G	G	C	C	C	G	C	G	G	G	G
JHI-Hv50k-2016-372910	6H	19.397	10101854	C	failed	failed	C	failed	C	failed	C	C	failed	failed	C	C	C	C	failed	failed	failed	C	C	failed	failed	failed	C	C	failed	C	C	C	failed	C	C	C	failed	failed	failed	failed	C	C	C	failed	C	failed	failed	failed	failed
JHI-Hv50k-2016-372999	6H	20.754	10921949	T	G	G	T	G	T	G	T	T	G	G	T	T	T	T	G	T	G	T	T	G	G	G	T	T	G	T	T	T	G	K	T	G	G	G	G	G	T	T	T	G	T	G	G	G	G
JHI-Hv50k-2016-373093	6H	21.026	11085985	G	A	A	G	A	G	A	G	G	A	A	G	G	G	G	A	G	A	G	G	A	A	A	G	G	A	G	G	G	A	R	G	A	A	A	A	A	G	G	G	A	G	A	A	A	A
JHI-Hv50k-2016-373302	6H	21.414	12209201	T	C	C	T	C	T	C	T	T	C	C	T	T	T	T	C	T	C	T	T	C	C	C	T	T	C	T	T	T	C	Y	T	C	C	C	C	C	T	T	T	C	T	C	C	C	C
JHI-Hv50k-2016-373657	6H	22.016	12588357	C	T	T	C	T	C	T	C	C	T	T	C	C	C	C	T	C	T	C	C	T	T	T	C	C	T	C	C	C	T	Y	C	T	T	T	T	T	T	C	C	T	C	T	T	T	T
JHI-Hv50k-2016-373942	6H	23.153	12776107	C	T	T	C	T	C	T	C	C	T	T	C	C	C	C	T	C	T	C	T	T	T	T	C	C	T	C	C	C	T	Y	C	T	T	T	T	T	T	C	C	T	C	T	T	T	T
JHI-Hv50k-2016-373830	6H	23.497	12805803	G	A	A	G	A	G	A	G	G	A	A	G	G	G	G	A	G	A	G	A	A	A	A	G	G	A	G	G	G	A	R	G	A	A	A	A	A	G	G	G	A	G	A	A	A	A
JHI-Hv50k-2016-373984	6H	23.792	12887305	T	C	C	T	C	T	C	T	T	C	C	T	T	T	T	C	T	C	T	C	C	C	C	T	T	C	T	T	T	C	Y	T	C	C	C	C	C	T	T	T	C	T	C	C	C	C
SCRI_RS_129888	6H	25.421	13432579	A	G	G	A	G	A	G	A	A	G	G	A	A	A	A	G	A	G	A	G	G	G	A	A	A	G	A	A	A	G	R	A	G	G	G	G	G	A	A	A	G	A	G	G	A	G
JHI-Hv50k-2016-374660	6H	26.291	13670154	A	G	G	A	G	A	G	A	A	G	G	A	A	A	A	G	A	G	A	G	G	G	A	A	A	G	A	A	A	G	R	A	G	G	G	G	G	A	A	A	G	A	G	G	A	G
JHI-Hv50k-2016-375488	6H	28.551	14642718	A	G	G	A	G	A	G	A	A	G	G	A	R	A	A	A	A	G	A	G	G	G	A	A	A	G	A	A	A	G	R	A	G	G	G	G	G	A	A	A	G	A	G	G	A	G
JHI-Hv50k-2016-376155	6H	30.171	15757631	G	A	A	G	A	G	A	G	G	A	A	G	A	G	G	G	G	A	G	A	A	A	G	G	G	A	G	G	G	G	A	G	A	A	A	A	A	G	G	G	A	G	A	A	G	A
SCRI_RS_154574	6H	33.388	17007008	T	C	C	T	C	T	C	T	T	C	C	T	Y	T	T	T	T	C	T	C	C	C	T	T	T	C	T	T	T	T	Y	T	C	C	C	C	T	T	C	T	C	T	C	C	T	T
BOPA1_2188-425	6H	33.629	17115957	A	G	G	A	G	A	G	A	A	G	G	A	R	A	A	A	A	G	A	G	G	G	G	A	A	G	A	A	A	A	R	A	G	G	G	G	A	A	G	A	G	A	G	G	A	A
JHI-Hv50k-2016-377972	6H	35.976	18101261	T	G	G	T	G	T	G	T	T	G	G	T	K	T	T	T	T	G	T	G	G	G	G	T	T	G	T	T	T	T	T	T	G	T	G	G	T	T	G	T	G	T	T	G	T	T
BOPA2_12_30603	6H	36.509	18523315	A	G	G	A	G	R	G	A	A	G	G	A	R	A	A	A	A	G	A	G	G	G	G	A	A	G	A	A	A	A	A	A	G	A	G	G	A	A	G	A	G	A	A	G	A	A
JHI-Hv50k-2016-378070	6H	38.229	19560398	A	C	C	A	C	M	C	A	A	C	C	A	C	A	A	A	A	C	A	C	C	C	C	A	A	C	A	A	A	A	A	A	C	A	C	C	A	A	C	A	C	A	A	C	A	A
JHI-Hv50k-2016-378388	6H	38.84	20202521	C	T	T	C	T	Y	T	C	C	T	T	C	T	C	C	C	C	T	C	T	T	T	T	C	C	T	Y	C	C	C	C	C	T	C	T	T	C	C	T	C	T	C	C	T	C	C
SCRI_RS_21695	6H	39.389	20329795	C	G	G	C	G	S	G	C	C	G	G	C	G	C	C	C	C	G	C	G	G	G	G	C	C	G	S	C	C	C	C	C	G	C	G	G	C	C	G	C	G	C	C	G	G	C
JHI-Hv50k-2016-378940	6H	40.182	21980849	C	A	C	C	A	M	A	C	C	A	A	C	A	C	C	C	C	A	C	A	A	A	A	C	C	A	M	C	C	C	C	C	A	C	A	A	C	C	A	C	A	C	C	A	A	C
JHI-Hv50k-2016-379135	6H	40.688	22644052	T	C	T	T	C	Y	C	T	T	C	C	T	C	T	T	T	T	C	T	C	C	C	C	T	T	C	Y	T	T	T	T	T	C	T	C	C	T	T	C	T	C	T	T	C	C	T
JHI-Hv50k-2016-379420	6H	42.159	24066617	G	A	G	G	A	R	A	G	G	A	A	G	A	G	G	G	G	A	G	A	A	A	A	G	G	A	R	G	G	G	G	G	A	G	A	A	G	G	A	G	A	G	G	A	A	G
JHI-Hv50k-2016-379497	6H	42.424	24481764	C	T	C	C	T	Y	T	C	C	T	T	C	T	C	C	C	C	C	C	T	T	T	T	C	C	T	Y	C	C	C	C	C	T	C	T	T	C	C	T	C	T	C	C	T	T	C
JHI-Hv50k-2016-379641	6H	43.067	25010848	C	T	C	C	Y	Y	T	C	C	T	T	C	T	C	C	C	C	C	C	T	T	T	T	C	C	T	Y	C	C	C	C	C	T	C	T	T	C	C	T	C	T	C	C	T	T	C
JHI-Hv50k-2016-379615	6H	43.271	25030882	C	A	C	C	M	M	A	C	C	A	A	C	A	C	C	C	C	C	C	A	A	A	A	C	C	A	M	C	C	C	C	C	A	C	A	A	C	C	A	C	A	C	C	A	A	C
JHI-Hv50k-2016-379780	6H	43.747	25211653	G	A	G	G	R	R	A	G	G	A	A	G	A	G	G	G	G	G	G	A	A	A	A	G	G	A	R	G	G	G	G	G	A	G	A	A	G	G	A	G	A	G	G	A	A	G
JHI-Hv50k-2016-379891	6H	44.153	25445430	T	C	T	T	Y	Y	C	T	T	C	C	T	C	T	T	T	T	T	T	C	C	C	C	T	T	C	Y	T	T	T	T	T	C	T	C	C	T	C	C	T	C	T	T	C	C	T
JHI-Hv50k-2016-380636	6H	47.42	29058817	A	G	A	A	G	A	G	A	A	G	G	A	G	A	A	A	A	A	A	G	G	G	G	A	A	G	R	A	A	A	A	A	G	A	G	G	A	G	G	A	G	A	A	G	G	A
JHI-Hv50k-2016-380948	6H	48.339	30060511	A	C	A	A	C	A	C	A	A	C	C	A	C	A	A	A	A	A	A	C	C	C	C	A	A	C	M	A	A	A	A	A	C	A	C	C	A	C	C	A	C	A	A	C	C	A
JHI-Hv50k-2016-381219	6H	48.999	30543876	C	T	C	C	T	C	T	C	C	T	T	C	T	C	C	C	C	C	C	T	T	T	T	C	C	T	Y	C	C	C	C	C	T	C	T	T	C	T	T	C	T	C	C	T	T	C
SCRI_RS_209824	6H	50.297	30741605	G	A	G	G	A	G	A	G	G	A	A	G	A	G	G	G	G	G	G	A	A	A	A	G	G	A	R	G	G	G	G	G	G	G	A	A	G	A	A	G	A	G	G	G	A	G
JHI-Hv50k-2016-381829	6H	50.572	31174895	A	G	A	A	G	A	G	A	A	G	G	A	G	A	A	A	A	A	A	G	G	G	G	A	A	G	R	A	A	A	A	A	A	A	G	G	A	G	G	A	G	A	A	A	G	A
JHI-Hv50k-2016-381820	6H	50.675	31175352	T	C	T	T	C	T	C	T	T	C	C	T	C	T	T	T	T	T	T	C	C	C	C	T	T	C	Y	T	T	T	T	T	T	T	C	C	T	C	C	T	C	T	T	T	C	T
JHI-Hv50k-2016-382108	6H	51.721	32581204	C	T	C	C	T	C	T	C	C	T	T	C	T	C	Y	C	C	C	C	T	T	T	T	C	C	T	Y	C	C	C	C	C	C	C	T	T	C	T	T	C	T	C	C	C	T	C
SCRI_RS_147692	6H	51.901	32895698	A	G	A	A	G	A	G	A	A	G	G	A	G	A	R	A	A	A	A	G	G	G	G	A	A	G	R	A	A	A	A	A	A	A	G	G	A	G	G	A	G	A	A	A	G	A
JHI-Hv50k-2016-382974	6H	52.04	34828867	A	G	A	A	G	A	G	A	A	G	G	A	G	A	R	A	A	A	A	G	G	G	G	A	A	G	R	A	A	A	A	A	A	A	G	G	A	G	G	A	G	A	A	A	G	A
SCRI_RS_102426	6H	52.19	34727136	A	C	A	A	C	A	C	A	A	C	C	A	C	A	M	A	A	A	A	C	C	C	C	A	A	C	M	A	A	A	A	A	A	A	C	C	A	C	C	A	C	A	A	A	C	A
JHI-Hv50k-2016-382623	6H	53.031	34274686	G	A	G	G	A	G	A	G	G	A	A	G	A	G	R	G	G	G	G	A	A	A	A	G	G	A	R	G	G	G	G	G	G	G	A	A	G	A	A	G	A	G	G	G	A	G
JHI-Hv50k-2016-382373	6H	53.194	33303010	C	T	C	C	T	Y	T	C	C	T	T	C	T	C	Y	C	C	C	C	T	T	T	T	C	C	T	Y	C	C	C	C	C	C	C	T	T	C	T	T	C	T	C	C	C	T	C
JHI-Hv50k-2016-383599	6H	54.179	36341989	T	C	T	T	C	Y	C	T	T	C	C	T	C	C	Y	T	T	T	T	C	C	C	C	T	T	C	Y	T	T	T	Y	T	T	C	C	C	T	C	C	T	C	T	T	T	C	T
JHI-Hv50k-2016-383845	6H	56.255	36815355	T	C	T	C	C	Y	C	T	T	C	C	T	C	C	Y	T	T	T	T	C	C	C	C	T	T	C	Y	T	T	T	Y	T	T	C	C	C	T	C	C	T	C	T	T	T	C	T
BOPA1_2176-891	6H	56.488	36978246	T	A	T	A	A	W	A	T	T	A	A	T	A	A	W	T	T	T	T	A	A	A	A	T	T	A	W	T	T	T	W	T	T	A	A	A	T	A	A	T	A	T	T	T	A	T
BOPA1_4191-268	6H	62.663	46072731	A	G	A	G	G	R	G	A	A	A	G	A	G	G	R	A	A	A	A	G	G	G	G	A	A	G	R	A	A	A	R	A	A	G	G	G	A	G	G	A	G	G	A	A	A	A
SCRI_RS_146235	6H	62.943	46290973	C	T	C	T	T	Y	T	C	C	C	T	C	T	T	Y	C	C	C	C	T	T	T	T	C	C	T	Y	C	C	C	Y	C	C	T	T	T	C	T	T	C	T	T	C	C	C	C
BOPA1_6018-235	6H	63.137	46297878	A	C	A	C	C	M	C	A	A	A	C	A	C	C	M	A	A	A	A	C	C	C	C	A	A	C	M	A	A	A	M	A	A	C	C	C	A	C	C	A	C	C	A	A	A	A
JHI-Hv50k-2016-387000	6H	63.811	54416693	A	G	A	G	G	R	G	A	A	A	G	A	G	G	R	A	A	G	A	G	G	G	G	A	A	G	R	A	A	A	R	A	A	G	G	G	A	G	G	A	G	G	A	A	A	A
BOPA1_3378-619	6H	64.377	54575105	G	A	G	A	A	R	A	G	G	G	A	G	A	A	R	G	G	A	G	A	A	A	A	G	G	A	R	G	G	G	R	G	G	A	A	A	G	A	A	G	A	A	G	G	G	G
SCRI_RS_211299	6H	64.657	59096695	C	T	C	T	T	Y	T	C	C	C	T	C	T	T	Y	C	C	T	C	T	T	T	T	C	C	T	Y	C	C	C	Y	C	C	T	T	T	C	T	T	C	T	T	C	C	C	C
BOPA2_12_31274	6H	64.837	62845638	T	A	T	A	A	W	A	T	T	T	A	T	A	A	W	T	T	A	T	A	A	A	A	T	T	A	W	T	T	T	W	T	T	A	A	A	T	A	A	T	A	A	T	T	T	T
SCRI_RS_2834	6H	67.557	112467035	T	C	T	C	C	Y	C	T	T	T	C	T	C	C	T	T	T	C	T	C	C	C	C	T	T	C	Y	T	T	T	Y	T	C	C	C	C	T	C	C	T	C	C	T	T	T	T
JHI-Hv50k-2016-390577	6H	67.947	113339432	G	A	G	A	A	G	A	G	G	G	A	G	A	A	G	G	G	A	G	A	A	A	A	G	G	A	R	G	G	G	R	G	A	A	A	A	G	A	A	G	A	A	G	G	G	G
SCRI_RS_148432	6H	68.415	114930778	C	T	C	T	T	C	T	C	C	C	T	C	T	T	C	C	C	T	C	T	T	T	T	C	C	T	Y	C	C	C	Y	C	T	T	T	T	C	T	T	C	T	T	C	C	C	C
JHI-Hv50k-2016-390799	6H	68.611	115448051	C	T	C	T	T	C	T	C	C	C	T	C	T	T	C	C	C	T	C	T	T	T	T	C	C	T	Y	C	C	C	Y	C	T	T	T	T	C	T	T	C	T	T	C	C	C	C
BOPA2_12_11353	6H	69.485	140372577	G	A	G	A	A	G	A	G	G	G	A	G	A	A	G	G	G	A	G	A	A	A	A	G	G	A	R	G	G	G	R	G	R	A	A	A	G	A	A	G	A	A	G	G	G	G
BOPA1_397-288	6H	71.581	161941485	A	G	A	G	G	A	G	A	A	A	G	G	G	G	A	A	A	G	A	G	G	G	G	A	A	A	R	A	A	A	R	A	R	G	G	G	A	G	G	A	G	G	A	A	A	A
JHI-Hv50k-2016-393199	6H	72.757	163872692	G	A	G	A	A	G	A	G	G	G	A	A	A	A	G	G	G	A	G	A	A	A	A	G	G	G	R	G	G	G	R	G	R	A	A	A	G	A	A	G	A	A	G	G	G	A
SCRI_RS_10964	6H	75.523	174718137	G	A	G	A	A	G	A	G	G	G	G	G	A	A	G	G	G	A	G	A	A	A	A	G	G	G	G	G	G	G	R	G	G	A	A	A	G	A	A	G	A	A	G	G	G	A
SCRI_RS_144162	6H	75.645	192256110	T	C	T	C	C	T	C	T	T	T	T	T	C	C	T	T	T	C	T	C	C	C	C	T	T	T	T	T	T	T	Y	T	T	C	C	C	T	C	C	T	C	C	T	T	T	C
SCRI_RS_144579	6H	75.871	205211887	A	G	A	G	G	G	G	A	A	A	A	A	G	G	A	A	A	G	A	G	G	G	G	A	A	A	A	A	A	A	R	A	A	G	G	G	A	G	G	A	G	G	A	A	A	G
SCRI_RS_161533	6H	75.951	238864705	T	A	T	A	A	A	A	T	T	T	T	T	A	A	T	T	T	A	T	A	A	A	A	T	T	T	T	T	T	T	W	T	T	A	A	A	T	A	A	T	A	A	T	T	T	A
SCRI_RS_146867	6H	76.572	370286910	T	C	T	C	C	C	C	T	T	T	T	T	C	C	T	T	T	C	T	C	C	C	C	T	T	T	T	T	T	T	Y	T	T	C	C	C	T	C	C	T	C	C	T	T	C	T
SCRI_RS_239642	6H	76.684	350331000	A	G	A	G	G	G	G	A	A	A	A	A	G	G	A	A	A	G	A	G	G	G	G	A	A	A	A	A	A	A	R	A	A	G	G	G	A	G	G	A	G	G	A	A	G	G
BOPA2_12_30858	6H	78.312	377127406	A	G	A	G	G	G	G	A	A	G	A	A	G	G	A	A	A	G	A	G	G	G	G	A	A	A	A	A	A	A	R	A	A	G	G	G	A	G	G	A	G	G	A	A	G	G
JHI-Hv50k-2016-401443	6H	78.594	377513797	T	G	T	G	G	G	G	T	T	G	T	T	G	G	T	T	T	G	T	G	G	G	G	T	T	T	K	T	T	T	K	T	T	G	G	G	T	G	G	T	G	G	T	T	G	G
JHI-Hv50k-2016-401477	6H	78.879	378347275	C	T	C	T	T	T	T	C	C	T	C	C	T	T	C	C	C	T	C	T	T	T	T	C	C	C	Y	C	C	C	Y	C	C	T	T	T	C	T	T	C	T	T	C	C	T	T
SCRI_RS_140091	6H	79.144	382835902	C	A	C	A	A	A	A	C	C	A	C	C	A	A	C	C	C	A	C	A	A	A	C	C	C	C	M	C	C	C	M	C	C	A	A	A	C	A	A	C	A	A	C	C	A	A
SCRI_RS_174583	6H	79.314	382991380	C	T	C	T	T	T	T	C	C	T	C	C	T	T	C	C	C	T	C	T	T	T	C	C	C	C	Y	C	C	C	Y	C	C	T	T	T	C	T	T	C	T	T	C	C	T	T
JHI-Hv50k-2016-402476	6H	80.917	388033035	T	C	T	C	C	C	C	T	T	C	T	T	C	C	T	T	T	C	T	C	C	C	T	T	T	T	Y	T	T	T	Y	T	T	C	C	C	T	C	C	T	C	C	T	T	C	C
JHI-Hv50k-2016-407207	6H	89.106	447906621	T	C	T	C	C	T	C	T	T	C	C	C	C	C	T	T	T	C	T	T	C	C	T	T	T	T	C	C	C	T	Y	T	C	C	C	C	C	C	C	T	C	C	T	C	T	C
JHI-Hv50k-2016-407303	6H	94.086	448684646	T	C	T	C	C	T	C	T	T	C	C	C	C	C	T	T	T	C	T	T	C	C	T	T	T	T	C	C	C	C	Y	T	T	T	C	C	C	T	C	T	C	C	T	C	T	C
JHI-Hv50k-2016-407341	6H	94.801	448975070	C	T	C	T	T	C	T	C	C	T	T	T	T	T	C	C	C	T	C	C	T	T	C	C	C	C	T	T	T	T	Y	C	C	C	T	T	T	C	T	C	T	T	C	T	C	T
JHI-Hv50k-2016-407793	6H	95.739	454641818	A	G	A	G	G	A	G	A	A	G	G	G	G	G	A	A	A	G	A	A	G	G	G	A	A	A	G	G	G	G	R	A	A	A	G	G	G	A	G	A	G	G	A	G	A	G
JHI-Hv50k-2016-408128	6H	96.147	458403793	T	C	T	C	C	T	C	T	T	C	C	C	C	C	T	T	T	C	T	T	C	C	C	T	T	T	C	C	C	C	Y	T	T	T	C	C	C	T	C	T	C	C	T	C	T	C
JHI-Hv50k-2016-408265	6H	97.09	460456830	C	T	C	T	C	C	T	C	C	T	T	T	T	T	C	C	C	T	C	C	T	T	T	C	C	C	T	T	T	T	Y	C	C	C	T	T	T	C	T	C	C	T	C	T	C	T
JHI-Hv50k-2016-408348	6H	98.181	462332645	T	C	T	C	T	T	C	T	T	failed	failed	C	C	C	T	T	T	C	T	T	C	C	C	T	T	T	C	failed	C	C	Y	T	T	T	C	C	C	T	C	T	T	C	T	C	T	C
JHI-Hv50k-2016-408447	6H	98.683	463212837	C	T	C	T	C	C	T	C	C	T	T	T	T	T	C	C	C	T	C	C	T	T	T	C	C	C	T	T	T	T	Y	C	C	C	T	T	T	C	T	C	C	T	C	T	C	T
JHI-Hv50k-2016-408800	6H	98.963	464409227	G	A	G	A	G	G	A	G	G	A	A	A	A	A	G	G	G	A	G	G	A	A	A	G	G	G	A	A	A	A	R	G	G	G	A	A	A	G	A	G	G	A	G	A	G	A
BOPA2_12_10348	6H	99.233	465745184	A	T	A	T	A	A	T	A	A	T	T	T	T	T	A	A	A	T	A	A	T	T	T	A	A	A	T	T	T	T	W	A	A	A	T	T	T	A	T	A	A	T	A	T	A	T
JHI-Hv50k-2016-409707	6H	99.52	473919117	G	T	G	T	G	T	T	G	G	T	T	T	T	T	G	G	G	T	G	G	T	T	T	G	G	G	T	T	T	T	K	G	G	G	T	T	T	G	T	G	G	T	G	T	G	T
SCRI_RS_209210	6H	100.117	474207524	failed	G	failed	G	failed	G	G	failed	failed	G	G	G	G	G	failed	failed	failed	G	failed	failed	G	G	G	failed	failed	failed	G	G	G	G	G	failed	failed	failed	G	G	G	failed	G	failed	failed	G	failed	G	failed	G
JHI-Hv50k-2016-410082	6H	100.597	475513200	C	T	C	T	C	T	T	C	C	T	T	T	T	T	C	C	C	T	C	C	T	T	T	C	C	C	T	T	T	T	Y	C	C	C	T	T	T	C	T	C	C	T	C	T	C	T
JHI-Hv50k-2016-410112	6H	100.846	475734970	T	C	T	C	T	C	C	T	T	C	C	C	C	C	T	T	T	C	T	T	C	C	C	T	T	T	C	C	C	C	Y	T	T	T	C	C	C	T	C	T	T	C	T	C	T	C
JHI-Hv50k-2016-410473	6H	101.585	480526902	C	T	C	T	C	T	T	C	C	T	T	T	T	T	C	C	C	T	C	C	T	T	T	C	C	C	T	T	T	T	Y	C	C	C	T	T	T	C	T	C	C	T	C	T	C	T
JHI-Hv50k-2016-410619	6H	101.687	482266016	G	T	G	T	G	T	T	G	G	T	T	T	T	T	G	G	G	T	G	G	T	T	T	G	G	G	T	T	T	T	failed	G	G	G	T	T	T	G	T	G	G	T	G	T	G	T
JHI-Hv50k-2016-410698	6H	101.955	482808448	T	C	T	C	T	C	C	T	T	C	C	C	C	C	T	T	T	C	T	T	C	C	C	T	T	T	C	C	C	C	C	T	T	T	C	C	C	T	C	T	T	C	T	C	T	C
JHI-Hv50k-2016-410780	6H	102.133	483301900	A	G	A	G	A	G	G	A	A	G	G	G	G	G	A	A	A	G	A	A	G	G	G	A	A	A	G	G	G	G	R	A	A	A	G	G	G	A	G	A	A	G	A	G	A	G
JHI-Hv50k-2016-410871	6H	102.387	483567589	G	A	G	A	G	A	A	G	G	A	A	A	A	A	G	G	G	A	G	G	A	A	A	G	G	G	A	A	A	A	R	G	G	G	A	A	A	G	A	G	G	A	G	A	G	A
JHI-Hv50k-2016-410958	6H	102.987	484449790	C	T	C	T	C	T	T	C	C	T	T	T	T	T	C	C	C	T	C	C	T	C	T	C	C	C	T	T	T	T	Y	C	C	C	T	T	T	C	T	C	C	T	C	T	C	T
JHI-Hv50k-2016-411901	6H	104.161	489848019	G	A	G	A	G	A	A	G	G	A	A	A	A	A	G	G	G	A	G	G	A	G	A	G	G	G	A	A	A	A	G	G	G	G	A	A	A	G	A	G	G	G	G	A	G	A
JHI-Hv50k-2016-412349	6H	104.562	492151769	T	C	T	C	T	C	C	T	T	C	C	C	C	C	T	T	T	C	T	T	C	T	C	T	T	T	C	C	C	C	T	T	T	T	C	C	C	T	C	T	T	T	T	C	C	C
BOPA1_ConsensusGBS0241-3	6H	104.788	492508969	G	A	G	A	G	A	A	G	G	A	A	A	A	A	G	G	G	A	G	G	A	G	A	G	G	G	A	A	A	A	G	G	G	G	A	A	A	G	A	G	G	G	G	A	A	A
SCRI_RS_129756	6H	105.296	508829310	G	T	G	T	G	T	T	G	G	T	T	T	T	T	G	G	G	T	G	G	T	G	T	G	G	G	T	T	T	T	G	G	G	G	T	T	T	G	T	G	G	G	G	T	T	T
SCRI_RS_164341	6H	105.693	510470083	A	G	A	G	A	G	G	A	A	G	G	G	G	G	A	A	A	G	A	A	G	A	G	A	A	A	G	G	G	G	A	A	A	A	G	G	G	A	G	A	A	A	A	G	G	G
BOPA1_2047-850	6H	106.804	510995591	G	A	G	A	G	A	A	G	G	A	A	A	G	A	G	A	G	A	G	G	A	G	A	G	G	G	A	A	A	A	G	G	G	G	A	A	A	G	A	G	G	G	G	A	G	A
JHI-Hv50k-2016-414749	6H	107.087	511402405	A	G	A	G	A	G	G	A	A	G	G	G	A	G	A	G	A	G	A	A	G	A	G	A	A	A	G	G	G	G	A	A	A	A	G	G	G	A	G	A	A	A	A	G	A	G
BOPA1_ABC10265-sfp25-01	6H	107.735	512861274	G	A	G	A	G	A	A	G	G	A	A	A	G	A	G	A	G	A	G	G	A	G	A	G	G	G	A	A	A	A	G	G	G	G	A	A	A	G	A	G	G	G	G	A	G	A
JHI-Hv50k-2016-415148	6H	108.873	513647634	T	C	T	C	T	C	C	T	T	C	C	C	T	C	T	C	T	C	T	T	C	T	C	T	T	T	C	C	C	C	T	T	T	T	C	Y	C	T	C	T	T	T	T	C	T	C
JHI-Hv50k-2016-415188	6H	108.958	513667338	T	C	T	C	T	C	C	T	T	C	C	C	T	C	T	C	T	C	T	T	C	T	C	T	T	T	C	C	C	C	T	T	T	T	C	Y	C	T	C	T	T	T	T	C	T	C
JHI-Hv50k-2016-415250	6H	109.052	513941725	A	C	A	C	A	C	C	A	A	C	C	C	A	C	A	C	A	C	A	A	C	A	C	A	A	A	C	C	C	C	A	A	A	A	C	M	C	A	C	A	A	A	A	C	A	C
JHI-Hv50k-2016-415592	6H	110.17	516019738	G	A	G	A	G	A	A	G	G	A	A	A	G	A	G	A	G	A	G	G	A	G	A	G	G	G	A	A	A	A	G	G	G	G	A	R	A	G	A	A	G	G	G	A	G	A
JHI-Hv50k-2016-416280	6H	112.943	518527970	A	G	A	G	A	G	G	A	A	G	G	G	A	G	A	G	A	G	A	A	G	A	G	A	A	A	G	G	G	G	A	A	A	A	G	G	G	A	G	G	A	A	A	G	A	G
SCRI_RS_177093	6H	113.117	517685092	C	T	C	T	C	T	T	C	C	T	T	T	C	T	C	T	C	T	C	C	T	C	T	C	C	C	T	T	T	T	C	C	C	C	T	Y	T	C	T	T	C	C	C	T	C	T
JHI-Hv50k-2016-416375	6H	113.412	518822795	C	T	C	T	C	T	T	C	C	T	T	T	C	T	C	T	C	Y	C	C	T	C	T	C	C	C	T	T	T	T	C	C	C	C	T	Y	T	C	T	T	C	C	C	T	C	T
JHI-Hv50k-2016-416524	6H	114.222	520450596	T	G	T	G	T	G	G	T	T	G	G	G	T	G	T	G	T	K	T	T	G	T	G	T	T	T	G	G	G	G	T	T	T	T	G	K	G	T	G	G	T	T	T	G	T	G
JHI-Hv50k-2016-416555	6H	115.173	520462380	C	T	C	T	C	T	T	C	C	T	T	T	C	T	C	T	C	Y	C	C	T	C	T	C	C	C	T	T	T	C	C	C	C	C	T	Y	T	C	T	T	C	C	C	T	C	T
JHI-Hv50k-2016-416566	6H	115.489	520495855	T	C	T	C	T	C	C	T	T	C	C	C	T	C	T	C	T	Y	T	T	C	T	C	T	T	C	C	C	C	T	T	T	T	T	C	Y	C	T	C	C	T	T	T	C	T	C
JHI-Hv50k-2016-416578	6H	115.807	520687595	T	C	T	C	T	C	C	T	T	C	C	C	T	C	T	C	T	Y	T	T	C	T	C	T	T	C	C	C	C	T	T	T	T	T	C	Y	C	T	C	C	T	T	T	C	T	C
SCRI_RS_167497	6H	118.127	522287932	A	G	A	G	A	G	G	A	A	G	A	G	A	A	A	G	A	R	A	A	G	A	G	A	A	G	G	G	G	A	A	A	A	A	G	R	A	A	G	A	A	A	A	G	A	G
JHI-Hv50k-2016-416887	6H	118.383	522289371	C	A	C	A	C	A	A	C	C	A	C	A	C	C	C	A	C	M	C	C	A	C	A	C	C	A	A	A	A	C	C	C	C	C	A	M	C	C	A	C	C	C	C	A	C	A
JHI-Hv50k-2016-417034	6H	119.403	523026467	failed	T	failed	T	failed	T	failed	failed	failed	T	failed	T	failed	failed	failed	T	failed	T	failed	failed	T	failed	T	failed	failed	T	T	T	T	failed	failed	failed	failed	failed	T	failed	failed	failed	T	failed	failed	failed	failed	T	failed	T
JHI-Hv50k-2016-417176	6H	119.647	523521907	G	A	G	A	G	A	G	G	G	A	G	A	G	G	G	A	G	R	G	G	A	G	A	G	G	A	A	A	A	G	G	G	G	G	A	G	G	G	A	G	G	G	G	A	G	A
JHI-Hv50k-2016-417485	6H	121.313	524895034	G	A	G	A	G	A	G	G	G	A	G	A	G	G	G	A	G	R	G	G	A	G	A	G	G	A	A	A	A	G	G	G	G	G	A	G	G	G	A	G	G	G	G	A	G	A
JHI-Hv50k-2016-417525	6H	121.604	525113812	G	A	G	A	G	A	G	G	G	A	G	A	G	G	G	A	G	R	G	G	A	G	A	G	G	A	A	A	A	G	G	G	G	G	A	G	G	G	A	G	G	G	G	A	G	A
JHI-Hv50k-2016-418058	6H	122.122	527280906	G	A	G	A	G	A	G	G	G	A	G	A	G	G	G	A	G	R	G	G	A	G	A	G	G	A	A	A	A	G	G	G	G	G	A	G	G	G	A	G	G	G	G	A	G	A
SCRI_RS_162589	6H	122.271	527287922	T	C	T	C	T	C	T	T	T	C	T	C	T	C	T	C	T	Y	T	T	C	T	C	T	T	C	C	C	C	T	T	T	T	T	C	T	T	T	C	T	T	T	T	C	T	C
JHI-Hv50k-2016-418606	6H	124.318	527793221	C	A	C	A	A	A	C	C	C	A	C	A	C	A	C	C	C	M	C	C	A	C	A	C	C	A	A	A	A	C	C	C	C	C	A	C	C	C	A	C	A	C	C	C	C	A
JHI-Hv50k-2016-418789	6H	124.545	528307877	A	G	A	G	G	G	A	R	A	G	A	G	A	G	A	A	A	R	A	A	G	A	G	A	A	G	G	G	G	A	A	A	A	A	G	A	A	A	G	A	G	A	A	A	A	G
SCRI_RS_132023	6H	127.673	529814399	A	C	A	C	C	A	A	M	C	C	A	C	A	C	A	A	A	C	A	A	C	A	C	A	A	C	C	C	C	A	A	A	A	A	C	A	A	A	C	A	C	A	A	A	A	C
JHI-Hv50k-2016-419925	6H	129.58	531353110	G	A	G	A	A	G	G	R	A	A	G	A	G	A	G	G	G	A	G	G	A	A	A	G	A	A	A	A	A	G	G	G	G	G	A	G	G	G	A	G	A	G	G	G	G	A
JHI-Hv50k-2016-420816	6H	132.031	533706466	C	T	C	T	C	C	C	T	T	T	T	T	C	T	C	C	C	T	C	T	T	T	T	C	T	T	T	T	T	C	C	C	C	C	T	C	C	C	T	C	T	C	C	C	T	T
BOPA2_12_31042	6H	132.311	534230859	G	C	G	C	G	G	G	C	C	C	C	C	G	C	G	G	G	C	G	C	C	C	C	G	C	C	C	C	C	G	G	G	G	G	C	G	G	G	C	G	C	G	G	G	C	C
JHI-Hv50k-2016-421152	6H	132.767	534342460	A	G	A	G	A	A	A	G	A	G	G	G	A	G	A	A	A	G	A	G	G	G	G	A	G	G	G	G	G	A	A	A	A	A	G	A	A	A	G	A	G	A	A	A	G	G
JHI-Hv50k-2016-421318	6H	134.744	534911574	G	A	G	A	G	G	G	A	G	A	A	A	G	A	G	A	G	A	G	A	A	A	A	G	A	A	A	A	A	G	G	G	G	G	A	G	G	G	A	G	A	G	G	G	G	A
SCRI_RS_214037	6H	135.429	535231722	C	A	C	A	C	C	C	A	C	A	A	A	C	A	C	A	C	A	C	A	A	A	A	C	A	A	A	A	A	C	C	C	C	C	A	C	C	C	A	C	C	C	C	C	C	A
JHI-Hv50k-2016-421739	6H	135.745	536818125	A	G	A	G	A	A	A	G	A	G	G	G	A	G	A	G	A	G	A	G	G	G	G	A	G	G	G	G	G	A	A	A	A	A	G	A	A	A	G	A	A	A	A	A	A	G
JHI-Hv50k-2016-421802	6H	136.272	537087767	A	C	A	C	A	A	A	C	A	C	C	C	A	C	A	C	A	C	A	C	C	C	C	A	C	C	C	C	C	A	A	A	A	A	C	A	A	A	C	A	A	A	A	A	A	C
JHI-Hv50k-2016-422367	6H	136.891	538641446	C	T	C	T	C	C	C	T	C	T	T	T	T	T	C	T	C	T	C	T	T	T	T	C	T	T	T	T	T	C	C	C	C	C	T	C	C	C	T	C	C	C	C	C	C	T
SCRI_RS_43891	6H	137.809	539028678	failed	C	failed	C	failed	failed	failed	C	failed	C	C	C	C	C	failed	C	failed	C	C	C	C	C	C	failed	C	C	C	C	C	failed	failed	failed	failed	failed	C	failed	failed	failed	C	failed	failed	failed	failed	failed	failed	C
SCRI_RS_161117	6H	138.358	540596103	C	T	C	T	C	C	C	C	C	T	T	T	T	T	C	T	C	T	T	T	T	T	T	C	T	T	T	T	T	C	C	C	C	C	T	C	C	C	T	C	C	C	C	C	C	T
BOPA2_12_10704	6H	138.955	540843955	G	A	G	A	G	G	G	G	G	A	A	A	A	A	G	A	G	A	A	A	A	A	A	A	A	A	A	A	A	G	G	G	G	G	A	G	G	G	A	G	G	G	G	G	G	A
JHI-Hv50k-2016-423866	6H	139.481	542230404	C	T	C	T	T	C	C	C	C	T	T	T	T	T	C	T	C	T	T	T	T	T	T	T	T	T	T	T	T	C	C	C	C	C	T	C	C	C	T	C	C	C	C	C	C	T
JHI-Hv50k-2016-423941	6H	140.085	542414497	T	G	T	G	G	T	T	T	T	G	G	G	G	G	T	G	T	G	G	G	G	G	G	G	G	G	G	G	G	T	T	T	T	T	G	T	T	T	G	T	T	T	T	T	T	G
JHI-Hv50k-2016-424084	6H	141.237	542658707	T	C	T	C	C	T	T	T	T	C	C	C	C	C	T	C	T	C	C	C	C	C	C	C	C	C	C	C	C	T	T	T	T	T	C	T	T	T	C	T	T	T	T	T	T	C
JHI-Hv50k-2016-424127	6H	141.707	542800923	A	G	A	G	G	A	A	A	A	G	G	G	G	G	A	G	A	G	G	G	G	G	G	G	G	G	G	G	G	A	A	A	A	A	G	A	A	A	G	A	A	A	A	A	A	G
JHI-Hv50k-2016-424133	6H	142.318	542892153	C	T	C	T	T	C	C	C	C	T	T	T	T	T	C	T	C	T	T	T	T	T	T	T	T	T	T	T	T	C	C	C	C	C	T	C	C	C	T	C	C	C	C	C	C	T
JHI-Hv50k-2016-424223	6H	142.626	543263220	G	T	G	T	T	G	G	G	G	T	T	T	T	T	G	T	G	T	T	T	T	T	T	T	T	T	T	T	T	G	G	G	G	G	T	G	G	G	T	G	G	G	G	G	G	T
JHI-Hv50k-2016-426220	6H	147.273	546498385	C	T	C	T	T	C	C	C	T	T	T	T	T	T	C	T	C	T	T	T	T	T	T	T	T	T	T	T	T	C	Y	T	C	C	T	C	C	C	T	T	C	C	C	C	C	T
JHI-Hv50k-2016-426454	6H	149.695	547225431	C	T	C	C	T	C	C	C	T	T	T	T	T	T	C	T	C	T	T	T	T	T	T	T	T	T	T	T	T	C	Y	T	C	C	T	C	C	C	T	T	C	C	C	C	Y	T
SCRI_RS_143018	6H	152.216	547952987	G	A	G	G	A	A	G	G	A	A	A	A	A	A	G	A	G	A	A	A	A	A	A	A	A	A	A	A	A	G	R	A	G	G	A	G	G	G	A	A	G	G	G	G	R	A
JHI-Hv50k-2016-427559	6H	156.39	550866229	G	A	G	G	G	A	G	G	A	A	A	A	R	A	G	A	G	A	A	A	A	A	A	A	A	G	A	A	A	G	R	A	G	G	A	G	G	A	A	A	G	G	G	G	R	A
JHI-Hv50k-2016-428190	6H	158.154	552140532	A	C	A	A	A	C	A	A	C	C	C	C	M	C	A	C	A	C	C	C	C	C	C	C	C	A	C	C	C	A	M	C	A	A	C	A	A	C	C	C	A	A	A	A	M	C
JHI-Hv50k-2016-428349	6H	158.735	552209986	A	G	A	A	A	G	A	A	G	G	G	G	R	G	A	G	A	G	G	G	G	G	G	G	G	A	G	G	G	A	R	G	A	A	G	A	A	G	G	G	A	A	A	A	R	G
JHI-Hv50k-2016-428297	6H	158.969	552272451	C	T	C	T	C	T	C	C	T	T	T	T	Y	T	C	T	C	T	T	T	T	T	T	T	T	C	T	T	T	C	Y	T	C	C	T	C	C	T	T	T	C	C	C	C	Y	T
JHI-Hv50k-2016-428413	6H	159.747	552683486	G	A	G	A	G	A	G	G	A	A	A	A	R	A	G	A	G	A	A	A	A	A	A	A	A	G	A	A	A	G	R	A	G	G	A	G	G	A	A	A	G	G	G	G	R	A
JHI-Hv50k-2016-428664	6H	160.327	552865514	G	T	G	T	G	T	G	G	T	T	T	T	K	T	G	T	G	T	T	G	T	T	T	T	T	G	T	T	T	G	K	T	G	G	T	G	G	T	T	T	G	G	G	G	K	T
JHI-Hv50k-2016-428780	6H	160.376	553189384	A	G	A	G	A	G	A	A	G	G	G	G	R	G	A	G	A	G	G	A	G	G	G	G	G	A	G	G	G	A	R	G	A	A	G	A	A	G	G	G	A	A	A	A	R	G
JHI-Hv50k-2016-429234	6H	162.387	554574870	T	C	T	C	T	C	T	T	C	C	C	C	Y	C	T	C	T	C	C	T	C	C	T	C	C	T	C	C	C	T	Y	C	T	T	C	T	T	C	C	C	T	T	T	T	Y	C
JHI-Hv50k-2016-429283	6H	163.247	554804749	C	T	C	T	C	T	C	C	T	T	T	T	Y	T	C	T	C	T	T	C	T	T	C	T	T	C	T	T	T	C	Y	T	C	C	T	C	C	T	T	T	C	C	C	T	Y	T
JHI-Hv50k-2016-429383	6H	164.672	554931098	T	G	T	G	T	G	T	T	G	G	G	G	K	G	T	G	T	G	G	T	G	G	T	G	G	T	G	G	G	T	K	G	T	T	G	T	T	G	G	G	T	T	G	G	K	G
JHI-Hv50k-2016-429876	6H	167.024	555523252	T	C	T	C	T	C	T	T	C	C	C	C	Y	C	T	C	T	C	C	T	C	C	T	C	C	T	C	C	C	T	Y	C	T	T	C	T	T	C	C	C	T	T	C	C	Y	C
JHI-Hv50k-2016-430677	6H	167.816	556486400	G	A	G	A	G	A	G	G	A	A	A	A	R	A	G	A	G	A	A	G	A	A	G	A	A	G	A	A	A	G	R	A	G	G	A	G	G	A	A	A	G	G	A	A	R	A
JHI-Hv50k-2016-430712	6H	168.38	556538650	G	A	G	A	G	A	G	G	A	A	A	G	R	A	G	A	G	A	A	G	A	A	G	A	A	G	A	A	A	G	R	A	G	G	A	G	G	A	A	A	G	G	A	A	R	A
JHI-Hv50k-2016-430886	6H	168.603	556970590	G	A	G	A	G	A	G	G	A	A	A	G	R	A	G	A	G	A	A	G	A	A	G	A	A	G	A	A	A	G	R	A	G	G	A	G	G	A	A	A	G	G	A	A	R	A
BOPA1_6523-1691	6H	169.163	557389142	A	G	A	G	A	G	A	A	G	G	G	A	R	G	A	G	A	G	G	A	G	G	A	G	G	A	G	G	G	A	R	G	G	A	G	A	A	G	G	G	A	A	G	G	R	G
JHI-Hv50k-2016-431272	6H	169.989	557512277	A	G	A	G	A	G	A	A	G	G	G	A	R	G	A	G	A	G	G	A	G	G	A	G	R	A	G	G	G	A	R	G	G	A	G	A	A	G	G	G	A	A	G	G	R	G
JHI-Hv50k-2016-431961	6H	170.275	558130300	G	A	G	A	G	A	G	G	A	A	A	G	R	A	G	A	G	A	A	G	A	A	G	A	R	G	A	A	A	G	R	A	A	G	A	G	G	A	A	A	G	G	A	A	R	A
BOPA1_2911-1136	6H	170.813	559065543	A	G	A	G	A	G	A	A	G	G	G	A	R	G	A	G	A	G	G	A	G	G	A	G	R	A	G	G	G	A	R	G	G	A	G	A	A	G	G	G	A	A	G	G	R	G
JHI-Hv50k-2016-432792	6H	171.064	559302108	G	A	A	A	G	A	G	G	A	A	A	G	R	A	G	A	G	A	A	G	A	A	G	A	R	G	A	A	A	G	R	A	A	G	A	G	G	A	A	A	G	G	A	A	R	A
JHI-Hv50k-2016-432894	6H	172.14	559626580	C	A	A	A	C	A	C	C	A	A	A	C	M	A	C	A	C	A	A	C	A	A	C	A	M	C	A	A	A	C	M	A	A	C	A	C	C	A	A	A	C	C	A	A	A	A
JHI-Hv50k-2016-433188	6H	173.519	560082939	C	T	T	C	C	T	C	C	T	T	T	C	Y	T	C	T	C	T	T	C	T	T	C	T	Y	C	T	T	T	C	Y	T	T	C	T	C	C	T	T	T	C	C	T	T	T	T
JHI-Hv50k-2016-433258	6H	174.344	560224446	G	A	A	G	G	A	G	G	A	A	A	G	R	A	G	A	G	A	A	G	A	A	G	A	R	G	A	G	G	G	R	A	A	G	A	G	G	A	A	A	G	G	A	A	A	A
JHI-Hv50k-2016-434502	6H	174.791	561702884	T	C	T	T	T	C	T	T	C	C	C	T	Y	C	T	C	T	C	C	T	C	C	T	C	Y	T	C	T	T	T	Y	C	C	T	C	T	T	C	C	C	T	T	C	C	C	C
JHI-Hv50k-2016-433459	6H	174.891	560964246	T	C	C	T	T	C	T	T	C	C	C	T	Y	C	T	C	T	C	C	T	C	C	T	C	Y	T	C	T	T	T	Y	C	C	T	C	T	T	C	C	C	T	T	C	C	C	C
JHI-Hv50k-2016-436962	7H	0	122276	T	G	T	T	T	G	G	G	G	T	T	T	G	T	T	G	G	G	G	G	T	T	G	G	T	G	K	T	T	T	T	T	T	T	T	T	G	T	G	G	T	T	G	G	G	G
JHI-Hv50k-2016-434994	7H	0.536	2435058	T	C	T	T	T	C	C	C	C	T	T	T	C	T	T	C	C	C	C	C	T	T	C	C	T	C	Y	T	T	T	T	T	T	T	T	T	C	T	C	C	T	T	C	C	C	C
JHI-Hv50k-2016-438990	7H	4.177	4113674	G	A	G	G	G	A	A	A	A	G	G	G	A	G	G	A	A	A	A	A	G	G	A	G	G	A	R	G	G	G	G	G	G	G	G	G	A	G	A	A	G	G	A	A	A	A
JHI-Hv50k-2016-440865	7H	7.32	5232946	C	T	T	C	C	T	T	T	T	C	T	C	T	C	C	T	T	T	T	T	C	C	T	C	C	T	Y	C	C	C	Y	C	C	T	C	C	T	C	T	T	C	C	T	T	T	T
JHI-Hv50k-2016-440950	7H	7.476	5259303	T	C	C	T	T	C	C	C	C	T	C	T	C	T	T	C	C	C	C	C	T	T	C	T	T	C	T	T	T	T	C	T	T	C	T	T	C	T	C	C	T	T	C	C	C	C
JHI-Hv50k-2016-441671	7H	7.683	5554654	T	C	C	T	T	C	C	C	C	T	C	T	C	T	T	C	C	C	C	C	T	T	C	T	T	C	T	T	T	T	Y	T	T	C	T	T	C	T	C	C	T	T	C	C	C	C
JHI-Hv50k-2016-441751	7H	7.95	6199573	A	G	G	A	A	G	G	G	G	A	G	A	G	A	A	G	G	G	G	G	A	A	G	A	A	G	A	A	A	A	R	A	A	G	A	A	G	A	G	G	A	A	G	G	G	G
JHI-Hv50k-2016-442574	7H	8.501	7131854	G	A	A	G	G	A	A	A	A	G	A	G	A	G	G	A	A	A	A	A	A	G	A	G	G	A	G	G	G	G	R	G	G	A	G	G	A	G	A	A	G	G	A	A	A	A
JHI-Hv50k-2016-443332	7H	9.635	7846109	C	A	A	C	C	A	A	A	A	C	A	C	A	C	C	A	A	A	A	A	A	C	A	C	C	A	C	C	C	C	M	C	C	A	C	C	A	C	A	A	C	C	A	A	A	A
JHI-Hv50k-2016-443598	7H	9.918	8975377	A	G	G	A	A	G	G	G	G	A	G	A	G	A	A	G	G	G	G	G	G	A	G	A	A	G	A	A	A	A	R	A	A	G	A	A	G	A	G	G	A	A	G	G	G	G
JHI-Hv50k-2016-444108	7H	10.203	9305636	A	G	G	A	A	G	G	G	G	A	G	A	G	A	A	G	G	G	G	G	G	A	G	A	A	G	A	A	A	A	R	A	A	G	A	A	G	A	G	G	A	A	G	G	G	G
JHI-Hv50k-2016-445420	7H	10.777	10433074	C	A	A	C	C	C	A	A	A	C	A	C	A	C	C	A	A	A	A	A	A	C	A	C	C	A	C	C	C	C	M	C	C	A	C	C	A	C	A	A	C	C	C	A	A	A
JHI-Hv50k-2016-446724	7H	13.381	11518721	G	A	A	G	G	G	A	A	A	G	A	G	A	G	G	A	A	A	A	A	A	G	A	G	G	A	R	A	A	G	R	G	G	A	G	G	A	G	A	A	G	G	G	A	A	A
BOPA2_12_10406	7H	14.19	11848029	C	G	G	C	C	C	G	G	G	C	G	C	G	C	C	G	G	G	G	G	G	C	G	C	C	G	S	G	G	C	S	C	C	G	C	C	G	C	G	G	C	C	C	G	G	S
JHI-Hv50k-2016-447196	7H	14.494	11904992	C	A	A	C	C	C	A	A	A	C	A	C	A	C	C	A	A	A	A	A	A	C	A	C	C	A	M	A	A	C	M	C	C	A	C	C	A	C	A	A	C	C	C	A	A	M
JHI-Hv50k-2016-447659	7H	15.391	13357283	A	G	G	A	A	A	G	G	G	A	G	A	G	A	A	G	G	G	A	G	G	A	G	A	A	G	R	G	G	A	R	A	A	G	A	A	G	A	G	G	A	A	A	G	G	failed
JHI-Hv50k-2016-447913	7H	15.6	13881148	G	T	T	G	G	G	T	T	T	G	T	G	T	G	G	T	T	T	G	T	T	G	T	G	G	T	K	T	T	G	K	G	G	T	G	G	T	G	T	T	G	G	G	T	T	K
JHI-Hv50k-2016-448571	7H	15.883	14161245	A	G	G	A	A	A	G	G	G	A	G	A	G	A	A	G	G	G	A	G	G	A	G	A	A	G	R	G	G	A	R	A	A	G	A	A	G	A	G	G	A	A	A	G	G	R
JHI-Hv50k-2016-449837	7H	19.023	15439354	T	C	C	T	T	T	C	C	C	T	C	T	C	T	T	C	C	C	T	C	C	T	C	T	T	C	Y	C	C	T	Y	T	C	C	T	T	C	T	T	C	T	T	T	C	C	Y
SCRI_RS_126944	7H	25.357	18694936	C	T	T	C	C	C	T	C	T	T	T	C	T	C	C	T	T	T	C	T	T	T	C	C	C	T	Y	T	T	C	Y	C	T	T	C	C	T	T	C	T	C	C	C	T	T	T
JHI-Hv50k-2016-452259	7H	25.473	19298569	C	T	T	C	C	C	T	C	T	T	T	C	T	C	C	T	T	T	C	T	T	C	C	C	C	T	Y	T	T	C	Y	C	T	T	C	C	T	T	C	T	C	C	C	T	T	T
BOPA1_1073-916	7H	25.65	20553355	G	A	A	G	G	G	A	G	A	A	A	G	A	G	G	A	A	A	G	A	A	G	G	G	G	A	R	A	A	G	R	G	G	A	G	G	A	A	G	A	G	G	G	A	A	A
JHI-Hv50k-2016-452428	7H	25.825	20577601	A	C	C	A	A	A	C	A	C	C	C	A	C	A	A	C	C	C	A	C	C	A	A	A	A	C	M	C	C	A	M	A	A	C	A	A	C	C	A	C	A	A	A	C	C	C
BOPA1_6093-572	7H	26.098	20895633	G	A	A	G	G	G	A	G	A	A	A	G	A	G	G	A	A	A	G	A	A	G	G	G	G	A	R	A	A	G	R	G	G	A	G	G	A	A	G	A	G	G	G	A	A	A
JHI-Hv50k-2016-454931	7H	35.735	27941878	G	A	A	A	G	A	A	G	A	A	A	A	A	G	A	G	A	A	G	A	A	G	G	G	A	A	R	A	A	G	R	G	G	A	A	G	A	A	G	A	G	G	G	A	G	A
TGBA15K-TG0317	7H	36.782	28277359	G	A	A	A	G	A	A	G	A	A	A	A	A	G	A	G	A	A	G	A	A	G	G	G	A	A	R	A	A	G	R	G	G	A	A	G	A	A	G	A	G	G	G	A	G	A
JHI-Hv50k-2016-455651	7H	37.062	29472708	T	C	C	C	T	C	C	T	C	C	C	C	C	T	C	T	C	C	T	C	C	T	T	T	C	C	Y	C	C	T	Y	T	T	C	C	T	C	C	T	C	T	T	T	C	T	C
JHI-Hv50k-2016-455809	7H	38.021	30132045	G	T	T	T	G	T	T	G	T	T	T	T	T	G	T	G	T	T	G	T	T	G	G	G	T	T	K	T	T	G	K	G	G	T	T	G	T	T	G	T	G	G	G	T	G	T
JHI-Hv50k-2016-456555	7H	40.644	31429834	T	C	C	C	T	C	C	T	C	C	C	C	C	T	C	T	C	C	Y	C	C	T	T	T	C	C	Y	C	C	T	Y	T	T	C	C	T	C	C	T	C	T	T	T	C	T	C
JHI-Hv50k-2016-456765	7H	41.116	31477728	G	A	A	A	G	A	A	G	A	A	A	A	A	G	A	G	A	A	R	A	A	G	A	G	A	A	R	A	A	G	R	G	G	A	A	G	A	A	G	A	G	G	G	A	G	A
BOPA2_12_30702	7H	41.256	31609984	G	failed	failed	failed	G	failed	failed	G	failed	failed	failed	failed	failed	G	failed	G	failed	failed	G	failed	failed	G	failed	G	failed	failed	G	failed	failed	G	G	G	G	failed	failed	G	failed	failed	G	failed	G	G	G	failed	G	failed
JHI-Hv50k-2016-457547	7H	41.633	32279041	A	C	C	C	A	C	C	A	C	C	C	C	C	A	C	A	C	C	M	C	C	A	C	A	C	C	M	C	C	A	M	A	A	C	C	A	C	C	A	C	A	A	A	C	A	C
JHI-Hv50k-2016-457708	7H	42.133	32486823	A	G	G	G	A	G	G	A	G	G	G	G	G	A	G	A	G	G	failed	G	G	A	G	A	G	G	failed	G	G	A	A	A	A	G	G	A	G	G	A	G	A	A	A	G	A	G
SCRI_RS_150517	7H	42.383	32599357	A	T	T	T	A	T	T	A	T	T	T	T	T	A	T	A	T	T	W	T	T	A	T	A	T	T	W	T	T	A	W	A	A	T	T	A	T	T	A	T	A	A	A	T	A	T
JHI-Hv50k-2016-458072	7H	42.684	32705133	G	A	A	A	G	A	A	G	A	A	A	A	A	G	A	G	A	A	R	A	A	G	A	G	A	A	R	A	A	G	R	G	G	A	A	G	A	A	G	A	G	G	G	A	G	A
SCRI_RS_138457	7H	43.441	39455700	A	C	C	C	A	C	C	A	C	C	C	C	C	A	C	A	C	C	M	C	C	A	C	A	C	C	M	C	C	A	M	A	A	C	C	A	A	C	A	C	A	A	A	C	A	C
JHI-Hv50k-2016-459107	7H	43.743	39462837	G	A	A	A	G	A	A	G	A	A	A	A	A	G	A	G	A	A	R	A	A	G	A	G	A	A	R	A	A	G	R	G	G	A	A	G	G	A	G	A	G	G	A	A	G	A
SCRI_RS_220780	7H	47.737	40279198	T	C	C	C	T	C	C	T	C	C	C	C	T	T	C	T	C	C	C	C	C	T	C	T	C	C	C	C	C	T	Y	T	T	C	C	T	T	C	T	C	T	T	C	C	T	C
JHI-Hv50k-2016-459618	7H	48.028	40685392	A	G	G	G	A	G	G	A	G	G	G	G	A	A	G	A	G	G	G	G	G	A	G	A	G	G	G	G	G	A	R	A	A	G	G	A	A	G	A	G	A	A	G	G	A	G
JHI-Hv50k-2016-459744	7H	48.251	41824854	G	A	A	A	G	A	A	G	A	A	A	A	A	G	A	G	A	A	A	A	A	G	A	G	A	A	A	A	A	G	R	G	G	A	A	G	G	A	G	A	G	G	A	A	G	A
JHI-Hv50k-2016-459849	7H	48.946	42084419	A	G	G	G	A	G	G	A	G	G	G	G	G	A	G	A	G	G	G	G	G	A	G	A	G	A	G	G	G	A	R	A	A	G	G	A	A	G	A	G	A	A	G	G	A	G
BOPA2_12_30895	7H	49.241	42285197	C	G	G	G	C	G	G	C	G	G	G	G	G	C	G	C	G	G	G	G	G	C	G	C	G	C	G	G	G	C	S	C	C	G	G	C	C	G	C	G	C	C	G	G	C	G
JHI-Hv50k-2016-460106	7H	50.066	43288624	A	G	G	G	A	G	G	A	G	A	G	G	G	A	G	A	G	G	G	G	G	A	G	A	G	A	G	G	G	A	R	A	A	G	G	A	A	G	A	G	A	A	G	G	A	G
JHI-Hv50k-2016-461019	7H	54.629	46128703	C	T	T	T	C	T	T	C	T	C	T	C	C	C	T	T	T	T	T	T	T	C	T	C	T	C	T	T	T	C	Y	C	C	T	Y	C	C	T	C	T	T	C	T	T	C	T
BOPA1_398-1244	7H	54.905	47593713	A	G	G	G	A	G	G	A	G	A	G	A	A	A	G	G	G	G	G	G	G	A	G	A	G	A	G	G	G	A	R	A	A	G	R	A	A	G	A	G	G	A	G	G	A	G
BOPA2_12_30065	7H	55.181	48516538	G	A	A	A	G	A	A	G	A	G	A	G	G	G	A	A	A	A	A	A	A	G	A	G	A	G	A	A	A	G	R	G	G	A	R	G	G	A	G	A	A	G	A	A	G	A
JHI-Hv50k-2016-461364	7H	55.456	48722525	C	A	A	A	C	A	A	C	A	C	A	C	C	C	A	A	A	A	A	A	A	C	A	C	A	C	A	A	A	C	M	C	C	A	M	C	C	A	C	A	A	C	A	A	C	A
BOPA1_ConsensusGBS0356-1	7H	56.159	50303663	T	A	A	A	T	A	A	T	A	T	A	T	T	T	A	A	A	A	A	A	A	T	A	T	A	T	A	A	A	T	W	T	T	A	W	T	T	A	T	A	A	T	A	A	T	A
JHI-Hv50k-2016-462086	7H	56.784	50578290	G	A	A	A	G	A	A	G	A	G	G	G	G	G	A	A	A	A	A	A	A	G	A	G	A	G	A	A	A	G	R	G	G	A	R	G	G	A	G	A	A	G	A	A	G	A
SCRI_RS_202061	7H	57.166	50945241	T	C	C	C	T	C	C	T	C	T	T	T	T	T	C	C	C	C	C	C	C	T	C	T	C	T	C	C	C	T	Y	T	T	C	Y	T	T	C	T	C	C	T	C	C	T	C
JHI-Hv50k-2016-462937	7H	58.42	51389169	G	A	A	A	G	A	A	G	A	G	G	A	A	G	A	A	A	A	A	A	A	G	A	G	A	G	A	A	A	G	R	G	G	A	R	G	G	A	G	A	A	G	A	A	G	A
JHI-Hv50k-2016-463087	7H	58.695	51581460	G	A	A	A	G	A	A	G	A	G	G	A	A	G	A	A	A	A	A	A	A	G	A	G	A	G	A	A	A	G	R	G	G	A	R	G	G	A	G	A	A	G	A	A	G	A
JHI-Hv50k-2016-463012	7H	58.963	51596965	C	T	T	T	C	T	T	C	T	C	C	T	T	C	T	T	T	T	T	T	T	C	T	C	T	C	T	T	T	C	Y	C	C	T	Y	C	C	T	C	T	T	C	T	T	C	T
JHI-Hv50k-2016-463337	7H	59.456	52878437	G	A	A	A	G	A	A	G	A	G	G	A	A	G	A	A	A	A	A	A	A	G	A	G	A	G	A	A	A	G	R	G	G	A	R	G	G	A	G	A	A	G	A	A	G	A
JHI-Hv50k-2016-465363	7H	67.371	60255389	T	C	C	C	T	T	C	T	failed	T	T	C	C	T	C	failed	T	C	C	T	C	T	C	T	C	C	C	C	C	T	T	T	T	C	T	T	T	C	T	failed	C	T	C	C	T	C
JHI-Hv50k-2016-465480	7H	67.606	60265587	T	C	C	C	T	T	C	T	C	T	T	C	C	T	C	C	T	C	C	T	C	T	C	T	C	C	C	C	C	T	Y	T	T	C	Y	T	T	C	T	C	C	T	C	C	T	C
JHI-Hv50k-2016-465741	7H	67.847	61346124	G	A	A	A	G	G	A	G	A	G	G	A	A	G	A	A	G	A	A	G	A	G	A	G	A	A	A	A	A	G	R	G	G	A	R	G	G	A	G	A	A	G	A	A	G	A
BOPA1_4679-1594	7H	69.841	62047711	A	C	C	C	A	A	C	A	C	A	A	C	C	A	C	C	A	C	C	A	C	A	C	A	C	C	C	C	C	A	M	A	A	C	M	A	A	C	A	C	C	A	C	C	A	C
SCRI_RS_146382	7H	70.121	62279642	G	A	A	A	G	G	A	G	A	G	G	A	A	G	A	A	G	A	A	G	G	G	A	G	A	A	A	A	A	G	R	G	G	A	R	G	G	A	G	A	A	G	A	A	G	A
SCRI_RS_186683	7H	70.285	62858150	G	C	C	C	G	G	C	G	C	G	G	C	C	G	C	C	G	C	C	G	G	G	C	G	C	C	C	C	C	G	S	G	G	C	S	G	G	C	G	C	C	G	C	C	G	C
SCRI_RS_229041	7H	70.785	67284666	T	C	C	C	T	T	C	T	C	T	T	C	C	T	C	T	T	C	C	T	T	T	C	T	C	C	C	C	C	T	Y	T	T	C	Y	T	T	C	T	C	C	T	C	C	T	C
JHI-Hv50k-2016-467923	7H	71.331	67936018	C	A	A	A	C	C	A	C	A	C	C	A	A	C	A	C	C	A	A	C	C	C	C	C	A	A	A	A	A	C	M	C	C	A	M	C	C	A	C	A	A	C	A	A	C	A
JHI-Hv50k-2016-468061	7H	72.443	68349846	C	T	T	T	Y	C	T	C	T	C	C	T	T	C	T	C	C	T	T	C	C	C	C	C	T	T	T	T	T	C	Y	C	C	T	C	C	T	T	C	T	T	C	C	T	C	T
JHI-Hv50k-2016-468052	7H	72.543	68391648	G	A	A	A	R	G	A	G	A	G	G	A	A	G	A	G	G	A	A	G	G	G	G	G	A	A	A	A	A	G	R	G	G	A	G	G	A	A	G	A	A	G	G	A	G	A
JHI-Hv50k-2016-468243	7H	73.359	69089563	G	A	A	A	R	G	A	G	A	G	G	A	A	G	A	G	G	A	A	G	G	G	G	G	A	A	A	A	A	G	R	G	G	A	G	G	G	A	G	A	A	G	G	A	G	A
JHI-Hv50k-2016-469206	7H	77.778	76039485	T	C	C	T	T	T	C	T	C	T	T	C	C	T	C	T	T	C	C	T	T	T	T	T	T	C	C	C	C	T	Y	T	T	C	T	T	T	C	T	C	T	T	T	C	T	C
JHI-Hv50k-2016-469215	7H	78.031	77003085	T	C	C	T	T	T	C	T	C	T	T	C	C	T	C	T	T	C	C	T	T	T	T	T	T	C	C	C	C	T	Y	T	T	C	T	T	T	C	T	C	T	T	T	C	T	C
JHI-Hv50k-2016-469294	7H	78.351	77674755	A	G	G	A	A	A	G	A	G	A	A	G	G	A	G	A	A	G	G	A	A	A	A	A	A	G	G	G	G	A	R	A	A	G	A	A	A	G	A	G	A	A	A	G	A	G
JHI-Hv50k-2016-469569	7H	78.874	79500117	A	C	C	A	A	A	C	A	C	A	A	C	C	A	C	A	A	C	C	A	A	A	A	A	A	C	C	C	C	A	M	A	A	C	A	A	A	C	A	C	A	A	A	C	A	C
SCRI_RS_234226	7H	79.145	79514375	G	A	A	G	G	G	A	G	A	G	G	A	A	G	A	G	G	A	A	G	G	G	G	G	G	A	A	A	A	G	R	G	G	A	G	G	G	A	G	A	G	G	G	A	G	A
JHI-Hv50k-2016-469969	7H	79.904	82071876	A	G	G	A	A	A	G	A	G	A	A	G	G	A	G	A	A	G	G	A	A	A	A	A	A	G	G	G	G	A	R	A	A	G	A	A	A	G	A	G	A	A	A	G	A	G
SCRI_RS_11068	7H	81.46	82609308	T	C	C	T	T	T	C	T	C	T	C	C	C	C	C	T	T	C	C	T	T	T	T	T	T	C	C	C	C	T	Y	T	T	C	T	T	T	C	T	C	T	T	T	C	T	C
BOPA1_1518-624	7H	89.067	106169529	G	A	A	G	A	A	G	G	A	G	A	G	A	A	A	G	G	A	A	G	G	R	G	G	G	A	A	A	A	G	A	A	G	A	G	G	G	A	G	A	A	G	G	A	A	A
JHI-Hv50k-2016-473439	7H	89.501	106780381	G	A	A	G	A	A	G	G	A	G	A	G	A	A	A	G	G	A	A	G	G	R	G	G	G	A	A	A	A	G	A	A	G	A	G	G	G	A	G	A	A	G	G	A	A	A
JHI-Hv50k-2016-473611	7H	90.987	109850839	A	G	G	A	G	G	A	A	G	A	G	A	G	G	G	A	A	G	G	A	A	R	A	A	A	G	G	G	G	A	G	G	A	G	A	A	A	G	A	G	G	A	A	G	G	G
JHI-Hv50k-2016-473803	7H	91.397	110382036	T	G	G	T	G	G	T	T	G	T	G	T	G	G	G	T	T	G	G	T	T	K	T	T	T	G	G	G	G	T	G	G	T	G	T	T	T	G	T	G	G	T	T	G	G	G
BOPA2_12_30496	7H	91.632	111423208	C	A	A	C	A	A	C	C	A	C	A	C	A	A	A	C	C	A	A	C	C	M	C	C	C	A	A	A	A	C	A	A	C	A	C	C	C	A	C	A	A	C	C	A	A	A
BOPA1_5-1593	7H	98.381	168327053	A	G	G	A	G	G	A	A	G	A	G	A	G	G	G	G	A	G	G	A	G	G	A	A	A	A	R	G	G	G	G	G	A	G	A	G	A	G	A	A	G	A	A	G	G	A
BOPA2_12_30344	7H	98.893	172307219	A	G	A	A	G	G	A	A	G	A	G	A	G	G	G	G	A	G	G	A	G	G	A	A	A	A	R	G	G	G	G	G	A	G	A	G	A	G	A	A	G	A	A	G	G	A
BOPA1_ABC09320-1-1-112	7H	99.881	153773843	G	C	G	G	C	C	G	G	C	G	C	C	C	C	C	C	G	C	C	G	G	C	G	G	G	G	S	C	C	C	C	C	G	C	G	C	G	C	G	G	C	G	G	C	G	G
BOPA1_478-1291	7H	102.355	415052764	A	G	A	G	G	G	A	A	G	A	G	G	G	G	G	G	A	G	G	A	A	G	A	A	A	A	R	G	G	G	G	G	A	G	A	G	A	G	A	A	G	A	A	G	A	A
BOPA2_12_11146	7H	102.772	416614348	A	T	A	A	T	T	A	A	T	A	T	T	T	T	T	T	A	T	T	A	A	T	A	A	A	A	W	T	T	T	T	T	A	T	A	T	A	T	A	A	T	A	A	T	A	A
BOPA2_12_10581	7H	103.007	430230692	A	G	A	A	G	G	A	A	G	A	G	G	G	G	G	G	G	G	G	A	A	G	A	A	A	A	R	G	G	G	G	G	A	G	A	G	A	G	A	A	G	A	A	G	A	A
JHI-Hv50k-2016-486686	7H	103.262	431308040	A	G	A	A	G	G	A	A	G	A	G	G	G	G	G	G	G	G	G	A	A	G	A	A	A	A	R	G	G	G	G	G	A	G	A	G	A	G	A	A	G	A	A	G	A	A
BOPA1_3743-1988	7H	103.781	434121202	G	A	G	G	A	A	G	G	A	G	A	A	A	A	A	A	A	A	A	G	G	A	G	G	G	G	R	A	A	A	A	A	G	A	G	A	G	A	G	G	A	G	G	A	G	G
SCRI_RS_157035	7H	104.25	434513768	G	A	G	G	A	A	G	G	A	G	A	A	A	A	A	A	A	A	A	G	G	A	G	G	G	G	R	A	A	A	A	A	G	A	G	A	G	A	G	G	A	G	G	A	G	G
JHI-Hv50k-2016-486901	7H	104.914	435130486	T	C	T	T	C	C	T	T	C	T	C	C	C	C	C	C	C	C	T	T	T	C	T	T	T	T	Y	C	C	C	C	C	T	C	T	C	T	C	T	T	C	T	T	C	T	T
JHI-Hv50k-2016-486943	7H	106.179	435295333	T	C	T	T	C	C	T	T	C	T	C	C	C	C	C	C	C	C	T	T	T	C	T	T	T	T	Y	C	C	C	Y	T	T	C	T	C	T	C	T	T	C	T	T	C	T	T
JHI-Hv50k-2016-488633	7H	111.046	485294676	C	T	C	C	T	T	C	C	T	C	T	T	T	T	T	T	T	T	C	C	C	T	C	C	C	C	Y	T	T	T	Y	C	C	T	C	T	C	T	C	T	T	C	T	T	C	C
JHI-Hv50k-2016-489031	7H	111.345	493507307	A	G	A	A	G	G	A	A	G	A	G	G	G	G	G	G	G	G	A	A	A	G	A	A	A	A	R	G	G	G	R	A	A	G	A	G	A	G	A	G	G	A	G	G	A	A
JHI-Hv50k-2016-489283	7H	111.531	497713728	C	T	C	C	C	T	C	C	T	C	T	T	T	T	T	T	T	T	C	C	C	T	C	C	C	C	Y	T	T	T	Y	C	C	T	C	T	C	T	C	T	T	C	T	T	C	C
JHI-Hv50k-2016-489461	7H	112.114	498418655	T	C	T	T	T	C	T	T	C	T	C	C	C	C	C	C	C	C	T	T	T	C	T	T	T	T	Y	C	C	C	Y	T	T	C	T	T	T	C	T	C	C	T	C	C	T	T
JHI-Hv50k-2016-489540	7H	112.898	498857810	A	G	A	A	A	G	A	A	G	A	G	G	G	G	G	G	G	G	G	A	A	G	A	A	A	A	R	G	G	G	R	A	A	G	A	A	A	G	A	G	G	A	G	G	A	A
JHI-Hv50k-2016-489553	7H	113.105	498971461	G	T	G	G	G	T	G	T	T	G	T	T	T	T	T	T	T	T	T	G	G	T	G	G	G	G	K	T	T	T	K	G	G	T	G	G	G	T	G	T	T	G	T	T	G	G
JHI-Hv50k-2016-489706	7H	113.291	499976874	A	G	A	A	A	G	G	G	G	A	G	G	G	G	G	G	G	G	G	A	A	G	A	A	A	A	R	G	G	G	R	A	A	G	A	A	A	G	A	G	G	A	G	G	A	A
SCRI_RS_4562	7H	122.202	547519263	C	A	C	C	C	A	A	A	A	C	A	A	C	A	A	A	C	A	A	C	C	A	C	A	C	C	A	A	A	A	C	C	C	M	C	C	C	A	C	A	C	C	C	A	C	A
JHI-Hv50k-2016-491736	7H	123.44	550390519	G	A	G	G	G	A	G	A	A	G	A	A	G	A	A	A	G	A	A	G	G	A	G	A	G	G	A	A	A	A	G	G	G	R	G	G	G	A	G	A	G	G	G	A	G	A
SCRI_RS_148722	7H	124.582	553495528	T	C	T	T	T	C	T	T	C	T	C	C	T	C	C	C	T	C	C	T	T	C	T	C	T	T	C	C	C	C	T	T	T	Y	T	T	T	C	T	C	T	T	T	C	T	C
JHI-Hv50k-2016-492221	7H	125.218	555363894	A	C	A	A	A	C	A	A	C	A	C	C	A	C	C	C	A	A	C	A	A	C	A	C	A	A	C	C	C	C	A	A	A	M	A	A	A	C	A	C	A	A	A	C	A	C
BOPA1_7149-975	7H	125.83	557504985	A	G	A	A	A	G	A	A	G	A	G	G	A	G	G	G	A	A	G	A	A	G	A	G	A	A	G	G	G	G	A	A	A	R	A	A	A	G	A	G	A	A	A	G	A	G
BOPA1_6468-770	7H	125.975	559510911	A	G	R	A	A	G	A	A	G	A	G	G	A	G	G	G	A	A	G	A	A	G	A	G	A	A	G	G	G	G	A	A	A	R	A	A	A	G	A	G	A	A	A	G	A	G
JHI-Hv50k-2016-493138	7H	133.647	567582580	G	A	G	G	R	A	G	G	A	A	G	A	G	A	A	A	G	A	A	G	R	A	G	A	G	G	A	A	A	A	R	G	G	A	G	G	A	A	G	A	G	G	A	R	G	A
BOPA1_12027-128	7H	133.92	568925661	A	G	A	A	R	A	A	A	G	G	A	G	A	G	G	G	A	G	G	A	R	G	A	G	A	A	G	G	G	G	R	A	A	G	A	A	G	G	A	G	A	A	G	R	A	G
JHI-Hv50k-2016-494034	7H	135.581	572855057	T	C	T	T	Y	T	T	T	C	C	T	C	T	C	C	C	T	C	T	T	C	C	T	C	T	T	C	C	C	C	Y	T	T	C	T	T	C	C	T	C	T	T	C	Y	T	T
JHI-Hv50k-2016-494238	7H	136.647	573792687	T	C	T	T	Y	T	T	T	C	C	T	C	T	C	C	C	T	C	T	T	C	C	T	C	T	T	C	C	C	C	Y	T	T	C	T	T	C	C	T	C	T	T	C	Y	T	T
JHI-Hv50k-2016-494298	7H	136.87	573798106	A	C	A	A	M	A	A	A	C	C	A	C	A	C	C	C	A	C	A	A	C	C	A	C	A	A	C	C	C	C	M	A	A	C	A	A	C	C	A	C	A	A	C	M	A	A
JHI-Hv50k-2016-494572	7H	137.35	574385965	A	C	A	A	M	A	A	A	C	C	A	C	A	C	C	C	A	C	A	A	C	C	A	C	A	A	C	C	C	C	M	A	A	C	A	A	C	C	A	C	C	A	C	M	A	A
SCRI_RS_235046	7H	137.76	575341372	C	T	C	C	Y	C	C	C	T	T	C	T	C	T	T	T	C	T	C	C	T	T	C	T	C	C	T	T	T	T	Y	C	C	T	C	C	T	T	C	T	T	C	T	Y	C	C
JHI-Hv50k-2016-495210	7H	137.98	575520653	C	T	C	C	Y	C	C	C	T	T	C	T	C	T	T	T	C	T	C	C	T	T	C	T	C	C	T	T	T	T	Y	C	C	T	C	C	T	T	C	T	T	C	T	Y	C	C
JHI-Hv50k-2016-495415	7H	138.975	576565157	A	C	A	A	M	A	A	A	C	C	A	C	A	C	C	C	A	C	A	A	A	C	A	C	A	A	C	C	C	C	M	A	A	C	A	C	C	C	A	C	C	A	C	M	A	A
JHI-Hv50k-2016-496001	7H	139.271	578445057	C	T	C	C	Y	C	C	C	T	T	C	T	C	T	T	T	C	T	C	C	C	T	C	T	C	C	T	T	T	T	Y	C	C	T	C	T	T	T	C	T	T	C	T	Y	C	C
JHI-Hv50k-2016-496386	7H	139.82	578702420	T	C	T	T	Y	T	T	T	C	C	T	C	T	C	C	C	T	C	T	T	T	C	T	C	T	T	C	C	C	C	Y	T	T	C	T	C	C	C	T	C	C	T	C	Y	T	T
JHI-Hv50k-2016-496554	7H	140.096	578828135	T	G	T	T	K	T	T	T	G	G	T	G	T	G	G	G	T	G	T	T	T	G	T	G	T	T	G	G	G	G	K	T	T	G	T	G	G	G	T	G	G	T	G	K	T	T
JHI-Hv50k-2016-497019	7H	141.512	579578593	G	A	G	G	R	G	G	G	A	A	G	A	G	A	A	A	G	A	G	G	G	A	G	A	G	G	R	A	A	A	R	G	G	A	G	A	A	A	G	A	A	G	A	R	G	G
JHI-Hv50k-2016-497081	7H	142.299	580105943	G	A	G	G	R	G	G	G	A	A	G	A	G	A	A	A	G	A	G	G	G	A	G	A	G	G	R	A	A	A	R	G	G	A	G	A	A	A	G	A	A	G	A	A	G	G
JHI-Hv50k-2016-498095	7H	148.603	584016335	G	A	failed	failed	A	G	G	G	A	A	failed	A	failed	A	A	A	G	A	G	G	G	A	G	A	G	failed	A	A	A	A	A	G	G	A	G	A	A	A	G	failed	A	G	A	A	failed	G
BOPA2_12_10652	7H	148.686	584076009	A	C	A	A	C	A	A	A	C	C	A	C	A	C	C	C	A	C	A	A	A	C	A	C	A	A	M	C	C	C	M	A	A	C	A	C	C	C	A	A	C	A	C	M	A	A
JHI-Hv50k-2016-498181	7H	149.838	584342965	G	A	G	G	A	G	G	G	A	A	G	A	G	A	A	A	G	A	G	G	G	A	G	G	R	G	R	A	A	A	R	G	G	A	G	A	A	A	G	G	A	G	A	R	G	G
SCRI_RS_7217	7H	150.873	584387416	A	C	A	A	C	A	A	A	C	C	A	C	A	C	C	C	A	C	A	A	A	C	A	A	A	A	M	C	C	C	M	A	A	C	A	C	C	C	A	A	C	A	C	M	A	A
JHI-Hv50k-2016-498356	7H	151.151	584420754	A	C	A	A	C	A	A	A	C	C	A	C	A	C	C	C	A	C	A	A	A	C	A	A	A	A	M	C	C	C	M	A	A	C	A	C	C	C	A	A	C	A	C	A	A	A
JHI-Hv50k-2016-498983	7H	152.085	586883585	failed	T	Y	Y	T	Y	Y	Y	T	T	failed	T	failed	T	T	T	Y	T	Y	Y	Y	T	failed	Y	Y	failed	T	T	T	T	T	Y	failed	T	Y	T	T	T	failed	Y	T	Y	T	Y	Y	failed
JHI-Hv50k-2016-498997	7H	152.414	587063276	T	C	T	T	C	T	T	T	C	C	T	C	T	C	C	C	T	C	T	T	T	C	T	T	T	T	Y	C	C	C	Y	T	T	C	T	C	C	C	T	T	C	T	C	T	T	T
JHI-Hv50k-2016-499145	7H	153.023	587373943	A	G	A	A	G	A	A	A	G	G	A	G	A	G	G	G	A	G	A	A	A	G	A	A	A	A	R	G	G	G	R	A	A	G	A	G	G	G	A	A	G	A	G	A	A	A
JHI-Hv50k-2016-499353	7H	153.196	587963858	A	G	A	A	G	A	A	A	G	G	A	G	A	G	G	G	A	G	A	A	A	G	A	A	A	A	R	G	G	G	R	A	A	G	A	G	G	G	A	A	G	A	G	A	A	A
JHI-Hv50k-2016-499729	7H	154.039	589535891	A	G	A	A	G	A	A	A	G	G	A	G	A	G	G	G	G	G	A	A	A	G	A	A	A	A	R	G	G	G	R	A	A	G	A	G	G	G	A	A	G	A	G	A	A	A
JHI-Hv50k-2016-499971	7H	154.87	590039661	C	T	C	C	T	C	C	C	T	T	C	T	C	T	T	T	T	T	C	C	C	T	C	C	C	C	Y	T	T	T	Y	C	C	T	C	T	T	T	C	C	T	C	T	C	C	C
SCRI_RS_174255	7H	155.137	590088005	failed	T	failed	failed	T	failed	failed	failed	T	T	failed	T	failed	T	T	T	T	T	failed	failed	failed	T	failed	failed	failed	failed	T	T	T	T	T	failed	failed	T	failed	T	T	T	failed	failed	T	failed	T	failed	failed	failed
JHI-Hv50k-2016-500132	7H	155.392	590187299	C	T	T	C	T	C	C	C	T	T	C	T	C	T	T	T	T	T	C	C	C	T	C	C	C	C	Y	T	T	T	Y	C	C	T	C	T	T	T	C	C	T	C	T	C	C	C
BOPA2_12_30164	7H	155.705	590191962	A	G	G	A	G	A	A	A	G	G	A	G	A	G	G	G	G	A	A	A	A	G	A	A	A	A	R	G	G	G	R	A	A	G	A	G	G	G	A	A	G	A	G	A	A	A
JHI-Hv50k-2016-500328	7H	156.006	590364293	G	A	A	G	A	G	G	G	A	G	G	A	G	A	A	A	A	G	G	G	G	A	G	G	G	G	R	A	A	A	R	G	G	A	G	A	A	A	G	G	A	G	A	G	G	G
JHI-Hv50k-2016-501215	7H	160.471	593434639	A	G	G	A	G	A	A	G	G	A	G	G	A	G	G	A	G	A	A	A	A	G	G	A	A	A	R	G	G	G	R	A	A	G	A	G	G	G	R	A	G	A	G	A	A	A
SCRI_RS_155489	7H	160.768	593852662	A	G	G	A	G	A	A	G	G	A	G	G	A	G	G	A	G	A	A	A	A	G	G	A	A	A	R	G	G	G	R	A	A	G	A	G	G	G	R	A	G	A	G	A	A	A
SCRI_RS_138715	7H	161.036	594992756	T	C	C	T	C	T	T	C	C	T	C	C	T	C	C	T	C	T	T	T	T	C	C	T	T	T	Y	C	C	C	Y	T	T	C	T	C	C	C	Y	T	C	T	C	T	T	T
JHI-Hv50k-2016-501869	7H	161.287	595611154	C	A	A	C	A	C	C	A	A	C	A	A	C	A	A	C	A	C	C	C	C	A	A	C	C	C	M	A	A	A	M	C	C	A	C	A	A	A	M	C	A	C	A	C	C	C
JHI-Hv50k-2016-501970	7H	162.046	595934848	A	G	G	A	G	A	A	G	G	A	G	G	A	G	G	A	G	A	A	A	A	G	R	A	A	A	R	G	G	G	R	A	A	G	A	G	G	G	R	A	G	A	G	A	A	A
JHI-Hv50k-2016-502752	7H	163.122	596658290	C	T	T	C	T	C	C	T	T	C	T	T	C	T	T	C	T	C	C	C	C	T	Y	C	C	C	Y	T	T	T	Y	C	C	T	C	T	T	T	Y	C	T	C	T	C	C	C
SCRI_RS_175568	7H	163.352	597092713	G	failed	failed	G	failed	G	G	failed	failed	G	failed	failed	G	failed	failed	G	failed	G	G	G	G	failed	G	G	G	G	G	failed	failed	failed	G	G	G	failed	G	failed	failed	failed	G	G	failed	G	failed	G	G	G
JHI-Hv50k-2016-503348	7H	163.625	597111544	A	C	C	A	C	A	A	C	C	A	C	C	A	C	C	A	C	A	A	A	A	C	M	A	A	A	M	C	C	C	M	A	A	C	A	C	C	C	M	A	C	A	C	A	A	A
JHI-Hv50k-2016-503622	7H	164.444	597663300	A	G	G	A	G	A	A	G	G	A	G	G	A	G	G	A	G	A	A	A	A	G	R	A	A	A	R	G	G	G	R	A	A	G	A	G	G	G	R	A	G	A	G	A	A	A
JHI-Hv50k-2016-504749	7H	168.221	599486878	G	A	A	G	A	G	G	A	A	G	A	A	G	G	A	G	A	G	G	G	G	A	R	G	G	G	R	A	A	A	R	G	G	A	G	A	A	A	R	G	A	G	A	G	G	G
JHI-Hv50k-2016-504818	7H	168.673	599540347	T	C	C	T	C	T	T	C	C	T	C	C	T	T	C	T	C	T	T	T	T	C	Y	T	T	T	Y	C	C	C	Y	T	T	C	T	C	C	C	Y	T	C	T	C	T	T	T
JHI-Hv50k-2016-505104	7H	169.207	600560144	G	A	A	A	A	G	G	A	A	G	A	A	G	G	A	G	A	G	G	G	G	A	G	G	G	G	R	A	A	A	R	G	G	A	G	A	A	A	R	G	A	G	A	G	G	G
SCRI_RS_195908	7H	169.503	600875372	C	T	C	T	T	C	C	T	T	C	T	T	C	C	T	C	T	C	C	C	C	T	C	C	C	C	Y	T	T	T	Y	C	C	T	C	T	T	T	Y	C	T	C	T	C	C	C
BOPA2_12_30308	7H	174.067	603939390	C	G	C	G	G	C	C	G	G	C	G	G	C	C	G	C	G	C	C	G	C	G	C	C	C	C	S	G	G	G	S	C	C	G	C	G	G	G	S	C	G	C	G	C	C	C
JHI-Hv50k-2016-506681	7H	174.987	604274562	A	C	A	C	C	A	A	C	C	A	C	C	A	A	C	A	C	A	A	C	A	C	A	C	A	A	M	C	C	C	M	A	A	C	A	C	C	C	M	A	C	A	C	A	A	A
SCRI_RS_149573	7H	175.297	604430255	T	A	T	A	A	T	T	A	A	T	A	A	T	T	A	T	A	T	T	A	T	A	T	A	T	T	W	A	A	A	W	T	T	A	T	A	A	A	W	T	A	T	A	T	T	T
JHI-Hv50k-2016-507067	7H	175.558	604972093	G	T	G	T	T	G	G	T	T	G	T	T	G	G	T	G	T	G	T	T	G	T	G	T	G	G	K	T	T	T	K	G	G	T	G	T	T	T	K	G	T	G	T	G	G	G
JHI-Hv50k-2016-507108	7H	175.6	605165346	G	A	G	A	A	G	G	A	A	G	A	A	G	G	A	G	A	G	A	A	G	A	G	A	G	G	R	A	A	A	R	G	G	A	G	A	A	A	R	G	A	G	A	G	G	G
JHI-Hv50k-2016-507218	7H	175.81	605391932	C	A	C	A	A	C	C	A	A	C	A	A	C	C	A	C	A	C	A	A	C	A	C	A	C	C	M	A	A	A	M	C	C	A	C	A	A	A	M	C	A	C	A	C	C	C
JHI-Hv50k-2016-507319	7H	176.254	606150836	T	C	T	C	C	T	T	C	C	T	C	C	T	T	C	T	C	T	C	C	C	C	T	C	T	T	Y	C	C	C	Y	T	T	C	T	C	C	C	Y	T	C	T	C	T	T	T
JHI-Hv50k-2016-507290	7H	177.152	606153266	C	A	C	A	A	C	C	A	A	C	A	A	C	C	A	C	A	C	A	A	A	A	C	A	C	C	M	A	A	A	M	C	C	A	C	A	A	A	M	C	A	C	A	C	C	C
JHI-Hv50k-2016-507700	7H	177.919	607338002	C	T	C	T	T	C	C	T	T	C	C	T	C	C	T	C	T	C	T	T	T	T	C	T	C	C	Y	T	T	T	Y	C	C	T	C	T	T	T	Y	C	T	C	T	C	C	C
BOPA2_12_30380	7H	179.127	608355398	A	G	A	G	G	A	A	G	G	A	A	G	A	A	G	A	G	A	G	G	G	G	A	G	G	A	R	G	G	G	R	A	A	G	A	G	G	G	R	A	G	A	G	A	A	A
JHI-Hv50k-2016-508242	7H	179.408	608358041	G	A	G	A	A	G	G	A	A	G	G	A	G	G	A	G	A	G	A	A	A	A	G	A	A	G	A	A	A	A	R	G	G	A	G	A	A	A	R	G	A	G	A	G	G	G
SCRI_RS_162972	7H	179.919	610179029	A	G	A	G	G	A	A	G	G	A	A	G	A	A	G	A	G	A	G	G	G	G	A	G	G	A	G	G	G	G	R	A	A	G	A	G	G	G	R	A	G	A	G	A	A	A
JHI-Hv50k-2016-509280	7H	181.162	610541007	G	A	G	A	A	G	G	A	A	G	G	A	G	G	A	G	A	G	A	A	A	A	G	A	A	G	A	A	A	A	R	G	G	A	G	A	A	A	R	G	A	G	A	G	G	G
JHI-Hv50k-2016-509587	7H	182.073	611033618	C	T	C	T	T	C	C	T	T	C	C	T	C	C	T	C	T	C	T	T	T	T	C	T	T	C	T	T	T	T	Y	C	C	T	C	T	T	T	Y	C	T	C	T	C	C	C
JHI-Hv50k-2016-509454	7H	182.337	611089585	C	failed	C	failed	failed	C	C	failed	failed	C	C	failed	C	C	failed	C	C	C	failed	C	failed	failed	C	failed	failed	C	failed	failed	failed	failed	C	C	C	failed	C	failed	failed	C	C	C	failed	C	failed	C	C	C
JHI-Hv50k-2016-509775	7H	182.882	611413482	G	T	G	T	T	G	G	T	T	G	G	T	G	G	T	G	T	G	T	G	T	T	G	T	T	G	T	T	T	T	failed	G	G	T	G	T	T	T	failed	G	T	G	T	G	G	G
SCRI_RS_177876	7H	182.951	611754960	A	C	A	C	C	A	A	C	C	A	A	C	A	A	C	A	C	A	C	A	C	C	A	C	C	A	C	C	C	C	M	A	A	C	A	C	C	C	M	A	C	A	C	A	A	A
JHI-Hv50k-2016-510707	7H	183.249	612722293	A	G	A	G	G	A	failed	G	G	failed	failed	G	failed	failed	G	A	G	R	G	A	G	G	A	G	G	failed	G	G	G	G	R	A	A	G	failed	G	G	G	R	A	G	failed	G	A	failed	failed
JHI-Hv50k-2016-510932	7H	184.192	612935403	A	G	A	G	G	A	A	G	G	G	A	G	A	A	G	A	G	A	G	A	G	G	A	G	G	A	G	G	G	G	R	A	A	G	A	G	G	G	R	A	G	A	G	A	A	A
JHI-Hv50k-2016-511012	7H	184.773	613155108	G	A	G	A	A	G	G	A	A	A	G	A	G	G	A	G	A	G	A	G	A	A	G	A	A	G	A	A	A	A	R	G	G	A	G	A	A	A	R	G	A	G	A	G	G	G
JHI-Hv50k-2016-511529	7H	186.331	614505480	G	A	G	A	A	G	G	A	A	A	G	A	G	G	A	G	A	G	A	G	A	A	G	A	A	G	A	A	A	A	R	G	G	A	G	A	A	A	A	G	A	G	A	G	G	G
JHI-Hv50k-2016-511767	7H	186.888	614633250	A	G	A	G	G	A	A	G	G	G	A	G	A	A	G	A	G	A	G	A	A	G	A	G	G	A	G	G	G	G	R	A	A	G	A	G	G	G	G	A	G	A	G	A	A	A
BOPA1_4137-798	7H	187.648	615347917	G	A	G	A	A	G	G	A	A	A	G	A	G	G	A	G	A	G	A	G	G	A	G	A	A	G	A	A	A	A	R	G	G	A	G	A	A	A	A	G	A	G	A	G	G	G
JHI-Hv50k-2016-512738	7H	188.576	615801950	G	A	G	A	A	G	G	A	A	A	G	A	G	G	A	G	A	G	A	G	G	A	G	A	A	G	A	A	A	A	R	G	G	A	G	A	A	A	A	G	G	G	A	G	G	G
BOPA2_12_20407	7H	188.765	615824198	A	C	A	C	C	A	A	C	C	C	A	C	A	A	C	A	C	A	C	A	A	C	A	C	C	A	C	C	C	C	M	A	A	C	A	C	C	C	C	A	A	A	C	A	A	A
JHI-Hv50k-2016-512904	7H	189.02	616032072	T	C	T	C	C	T	T	C	C	C	C	C	T	T	C	T	C	T	C	T	T	C	T	C	C	T	C	C	C	C	Y	T	T	C	T	C	C	C	C	T	T	T	C	T	T	T
JHI-Hv50k-2016-513000	7H	189.348	616104770	G	A	G	A	A	G	G	A	A	A	A	A	G	G	A	G	A	G	A	G	G	A	G	A	A	G	A	A	A	A	R	G	G	A	G	A	A	A	A	G	G	G	A	G	G	G
SCRI_RS_153546	7H	190.499	616992169	failed	C	failed	C	C	failed	failed	C	C	C	C	C	failed	failed	C	failed	C	failed	C	failed	failed	C	failed	C	C	failed	C	C	C	C	C	failed	failed	C	failed	C	C	C	C	failed	failed	failed	C	failed	failed	C
JHI-Hv50k-2016-513203	7H	190.792	617301630	failed	G	failed	G	G	failed	failed	G	G	G	G	G	failed	failed	G	failed	G	failed	G	failed	failed	G	failed	G	G	failed	G	G	G	G	G	failed	failed	G	failed	G	G	G	G	failed	failed	failed	G	failed	failed	G
JHI-Hv50k-2016-513253	7H	190.995	617565844	T	C	T	C	C	T	T	C	C	C	C	C	T	T	C	T	C	T	C	T	T	C	T	C	C	T	C	C	C	C	Y	T	T	C	T	C	C	C	C	T	T	T	C	T	T	C
BOPA1_1590-544	7H	191.28	617823144	A	G	A	G	G	A	A	G	G	G	G	G	A	A	G	A	G	A	G	A	A	G	A	G	G	A	G	G	G	G	R	A	A	G	A	G	G	G	G	A	A	A	G	A	A	G
JHI-Hv50k-2016-513340	7H	191.367	618108749	C	A	C	A	A	C	C	A	A	A	A	A	C	C	A	C	A	C	A	C	C	A	C	A	A	C	A	A	A	A	M	C	C	A	C	A	A	A	A	C	C	C	A	C	C	A
JHI-Hv50k-2016-513459	7H	191.552	618214464	G	R	G	R	R	G	G	R	R	R	R	R	G	G	R	G	R	G	R	G	G	R	G	R	R	G	R	R	R	R	failed	G	G	R	G	R	R	R	R	G	G	G	R	G	G	R
SCRI_RS_197550	7H	191.834	618431940	A	G	A	G	G	A	A	G	G	G	G	G	A	A	G	A	G	A	G	A	A	G	A	G	G	A	G	G	G	G	R	A	A	G	A	G	G	G	G	A	A	A	G	A	A	G
BOPA1_7180-778	7H	192.539	618542327	A	G	A	G	G	A	A	G	G	G	G	G	A	A	G	A	G	A	G	A	A	G	A	G	G	A	G	G	G	G	R	A	A	G	A	G	G	G	G	A	A	A	G	A	A	G
JHI-Hv50k-2016-513737	7H	192.833	618615484	C	A	C	A	A	C	C	A	A	A	A	A	C	C	A	C	A	C	A	C	C	A	C	A	A	C	A	A	A	A	M	C	C	A	C	A	A	A	A	C	C	C	A	C	C	A
BOPA1_5595-297	7H	194.781	620106827	T	A	T	A	A	T	T	A	A	A	A	A	T	T	A	T	A	T	A	T	T	A	T	A	A	T	A	A	A	A	W	T	T	A	T	A	A	A	T	T	T	T	A	T	T	A
JHI-Hv50k-2016-515268	7H	195.526	620848317	G	A	G	A	A	G	G	A	A	A	A	A	G	G	A	G	A	G	A	G	G	A	G	A	A	G	A	A	A	A	R	G	G	A	G	A	A	A	G	G	G	G	A	G	G	A
JHI-Hv50k-2016-515709	7H	195.664	621387515	A	G	A	G	G	A	A	G	G	G	G	G	A	A	G	A	G	A	G	A	A	G	A	G	G	A	G	G	G	G	R	A	A	G	A	G	G	G	A	A	A	A	G	A	A	G
JHI-Hv50k-2016-515608	7H	195.968	621412498	G	A	G	A	A	G	G	A	A	A	A	A	G	G	A	G	A	G	A	G	G	A	G	A	A	G	A	A	A	A	R	G	G	A	G	A	A	A	G	G	G	G	A	G	G	A
JHI-Hv50k-2016-516265	7H	197.374	622058582	G	A	G	A	A	G	G	A	A	A	A	A	G	G	A	G	G	G	A	G	G	A	G	A	A	G	A	A	A	A	R	G	G	A	G	A	A	A	G	G	G	G	A	G	G	A
JHI-Hv50k-2016-516399	7H	197.604	622142426	C	A	C	A	A	C	C	A	A	A	A	A	C	C	A	C	C	C	A	C	C	A	C	A	A	C	A	A	A	A	M	C	C	A	C	A	A	A	C	C	C	C	A	C	C	A
JHI-Hv50k-2016-517039	7H	202.116	623806590	T	C	T	T	C	T	T	C	C	C	C	C	T	T	C	C	T	T	C	T	C	C	T	C	C	C	Y	C	C	C	Y	T	T	C	T	C	C	C	T	T	T	T	C	T	T	C
SCRI_RS_193505	7H	205.56	626757911	T	C	T	T	C	T	T	C	C	C	C	C	T	T	T	C	T	T	C	C	C	C	T	C	C	T	T	T	T	C	Y	T	T	C	T	C	C	C	T	T	T	T	C	T	T	C
JHI-Hv50k-2016-517861	7H	205.816	626567696	G	A	G	G	A	G	G	A	A	A	A	A	G	G	G	A	G	G	A	A	A	A	G	A	A	A	G	G	G	A	R	G	G	A	G	A	A	A	G	G	G	G	A	G	G	A
JHI-Hv50k-2016-518293	7H	206.103	627023159	T	G	T	T	G	T	T	G	G	G	G	G	T	T	T	G	T	T	G	G	G	G	T	G	G	G	T	T	T	G	K	T	T	G	T	G	G	G	T	T	T	T	G	T	T	G
JHI-Hv50k-2016-518700	7H	206.49	627712571	G	A	G	G	A	G	G	A	A	A	A	A	G	G	G	A	G	G	A	A	A	A	G	A	A	A	G	G	G	A	R	G	G	A	G	A	A	A	G	G	G	G	A	G	G	A
JHI-Hv50k-2016-519069	7H	206.782	628901778	C	failed	C	C	failed	C	C	failed	A	failed	A	failed	C	C	C	failed	C	C	A	A	A	A	C	A	A	failed	C	C	C	A	C	C	C	failed	C	failed	failed	A	C	C	C	C	A	C	C	failed
JHI-Hv50k-2016-519729	7H	207.099	631981253	T	G	T	T	G	T	T	G	G	G	G	G	T	T	T	G	T	T	G	G	G	G	T	G	G	G	T	T	T	G	K	T	T	G	T	G	G	G	T	T	T	T	G	T	T	G
[truncated: 149 more columns]

## Sheet: SuppTable2
Genotype	RDW_mg	SDW_mg	TDW_mg	RatioRS
p001	68.7265	82.274	151.075	0.811733
p002	70.2451	72.1587	142.463	0.985072
p003	68.1253	73.3813	141.43	0.925863
p004	58.0089	59.6112	117.527	0.977926
p006	56.9563	68.0132	124.762	0.853062
p008	87.0559	95.7101	182.979	0.901435
p009	83.1558	85.3123	168.594	0.993461
p010	54.2411	64.7534	118.905	0.846967
p011	73.1273	84.4447	157.518	0.86946
p012	74.4192	88.836	163.345	0.818733
p014	73.1252	79.2197	152.403	0.92445
p017	63.442	78.4646	141.914	0.80463
p019	63.5469	78.3617	142.012	0.78552
p020	69.1885	62.9742	131.974	1.11433
p021	47.4305	58.0547	105.584	0.790617
p022	65.3804	73.6228	139.008	0.878059
p023	72.9236	80.2441	153.273	0.879036
p024	85.8499	85.3077	171.013	0.994671
p028	78.0107	91.2709	169.242	0.853919
p031	62.435	67.7076	130.13	0.913083
p033	51.753	59.1395	110.732	0.897068
p034	74.7213	80.2059	154.928	0.971848
p035	87.4096	83.3727	170.565	1.06317
p036	69.0071	83.8596	152.948	0.845731
p038	71.5912	75.4945	146.928	0.943864
p040	66.7362	80.1456	146.718	0.825648
p041	81.132	76.9402	158.132	1.07648
p044	55.5039	61.876	117.54	0.938191
p048	66.1217	70.0539	136.558	0.945013
p049	74.0376	84.3151	158.652	0.880167
p050	65.9211	76.5889	142.393	0.854319
p052	89.2902	84.9007	174.292	1.04464
p053	65.5039	67.1515	132.499	0.996218
p059	62.701	65.8441	128.338	0.966858
p061	65.3922	74.4879	139.66	0.87924
p062	62.3103	74.2474	136.961	0.805314
p065	56.7079	70.2532	126.971	0.824147
p067	84.4976	87.7821	172.471	0.977363
p068	69.9226	66.4411	136.294	1.05738
p069	76.4523	79.1076	155.633	0.986538
p070	81.3699	77.1634	158.349	1.05464
p076	73.0309	82.8069	155.88	0.876492
p079	56.0304	61.2118	117.251	0.921222
p080	61.463	66.3138	127.936	0.906196
p082	84.2159	87.8942	171.838	0.961936
p083	61.3677	61.7277	123.017	0.963618
p084	64.2247	74.9083	139.143	0.858212
p085	81.7656	81.0096	162.856	0.987549
p086	61.8847	70.8835	132.685	0.881454
p087	65.2716	66.6632	131.828	0.987148
p088	71.6745	74.0342	145.691	0.964059
p089	81.2015	76.1939	157.296	1.05202
p090	61.0004	67.7992	128.913	0.903515
p091	73.865	75.7783	149.79	0.985884
p092	61.7495	71.3908	133.118	0.859849
p093	66.6298	75.0131	141.583	0.885686
p094	79.2377	89.7097	168.89	0.881263
p095	73.7458	79.1988	153.116	0.928077
p096	72.0022	78.0098	150.121	0.920377
p097	68.5002	73.7518	142.322	0.925168
p098	73.7227	74.4629	148.176	0.980581
p099	60.8086	66.7539	127.58	0.939057
p100	53.1202	61.618	114.739	0.853507
p101	63.0508	63.3082	126.382	1.00122
p102	63.563	65.9692	129.449	0.965777
p103	84.5456	87.3833	171.859	0.96666
p104	58.1844	64.9309	123.13	0.911133
p105	62.1142	77.2247	139.531	0.799755
p106	64.6279	66.9276	131.782	0.946711
p107	70.5597	71.9585	142.77	1.0131
p108	60.3662	64.5163	124.857	0.923954
p109	67.5479	80.5473	148.034	0.84988
p110	55.7287	67.0584	122.718	0.832801
p111	71.4842	74.3866	145.757	0.944085
p112	64.3777	74.3632	138.744	0.837506
p113	61.9102	64.0389	126.136	0.978199
p114	87.1564	83.5771	170.729	1.04288
p115	60.6768	71.1929	131.866	0.823556
p116	64.3417	72.3587	136.514	0.908318
p117	69.2224	76.0791	145.44	0.898776
p118	59.8208	62.9179	122.816	0.9015
p119	64.642	73.1253	137.849	0.872095
p120	60.4205	59.8956	120.236	1.00406
p121	78.9368	83.2969	162.259	0.96076
p122	88.3633	85.9835	174.489	1.03453
p123	79.5942	71.6163	151.336	1.13841
p124	65.8221	82.8865	148.807	0.795378
p125	79.7774	87.8327	167.51	0.916156
p126	86.5779	104.019	190.326	0.854458
p127	77.9747	74.6583	152.643	1.0351
p128	64.6483	68.8849	133.636	0.939616
p129	82.5892	78.5935	161.493	1.05233
p130	73.4459	82.4099	155.72	0.888165
p131	88.6182	88.2757	176.916	1.01267
p132	77.6989	81.2287	159.229	0.962672
p133	79.1134	87.0676	166.388	0.909018
p134	91.2791	91.8915	183.115	1.00319
p135	60.2495	60.8975	121.18	0.991681
p136	75.8698	76.4576	151.999	0.990983
p137	69.9461	77.4786	147.414	0.897873
p138	64.8366	77.0434	142.071	0.836685
p139	73.694	78.3373	152.108	0.938413
p140	82.3829	89.2829	171.723	0.943484
p141	70.6764	74.955	145.493	0.940599
p142	77.4725	88.8498	166.652	0.862732
p143	64.2417	68.2338	132.465	0.917351
p144	66.0539	70.5702	136.706	0.919669
p145	76.3969	72.3862	148.741	1.04389
p146	87.7716	88.6781	176.439	0.996192
p147	78.2264	89.6597	167.892	0.885511
p148	57.0288	65.5474	122.454	0.854747
p149	83.5616	83.3776	166.655	1.01172
p150	69.7462	74.6591	144.263	0.925903
p151	66.2537	81.6261	147.822	0.802794
p152	59.3729	67.3826	126.57	0.9041
p153	63.0959	67.7973	130.741	0.94795
p154	66.0592	76.9453	143.003	0.853358
p155	53.587	60.3261	113.911	0.872475
p156	70.769	65.5006	136.455	1.08293
p157	70.5849	74.7812	145.424	0.933214
p159	57.738	70.0619	127.885	0.853655
p160	64.899	71.8742	136.835	0.891499
p161	76.8334	82.7837	159.667	0.90514
p162	77.2105	81.2759	158.259	0.965221
p163	66.704	76.6564	143.091	0.889421
p164	70.8054	75.9479	146.586	0.915125
p165	58.1577	61.1302	119.293	0.92325
p166	53.1618	63.17	116.313	0.819588
p167	63.0963	72.5502	135.57	0.86722
p168	48.4697	61.9727	110.519	0.797564
p169	76.7288	87.4629	164.158	0.87776
p170	47.4643	65.763	113.315	0.704057
p171	74.5571	91.1231	165.493	0.827721
p172	75.8152	80.3074	156.247	0.955768
p173	80.7202	88.3549	168.878	0.928411
p174	45.2188	59.6127	104.78	0.723421
p175	75.8248	81.6586	157.535	0.923817
p176	77.0072	86.1384	163.369	0.884982
p177	53.6748	68.5883	122.16	0.779378
p178	70.2204	70.898	140.957	0.971103
p179	54.4344	66.4983	121.021	0.835764
p180	73.752	86.0458	159.704	0.866149
p181	64.6069	68.621	133.549	0.915207
p182	80.2614	89.9188	170.036	0.901528
p183	63.2388	70.0292	133.237	0.906438
p184	61.9011	62.116	123.859	0.988189
p185	41.8063	51.8553	93.6987	0.823481
p186	71.3675	79.8149	151.196	0.900319
p187	77.8925	77.0505	154.895	1.01699
p188	68.3833	72.8726	141.088	0.932539
p189	61.4113	72.7458	134.163	0.851266
p190	83.8985	91.2893	175.245	0.92557
p192	53.3635	61.6943	115.083	0.866516
p193	58.1098	70.2559	128.334	0.845009
p194	68.8591	73.8736	142.542	0.936448
p195	68.9427	76.3868	145.056	0.919485
p196	74.6341	77.2331	151.787	0.982129
p197	85.2339	86.6473	171.893	0.979815
p198	65.1876	66.6936	131.793	0.968835
p199	69.4789	68.5554	137.898	0.993744
p200	54.3007	52.6938	107.163	0.999836
p201	60.4148	66.7681	127.204	0.905069
p202	77.3491	78.0783	155.255	0.988893
p203	75.4676	74.8691	150.399	1.01083
p204	65.788	80.9699	146.868	0.827855
p205	87.6072	92.4433	180.106	0.949587
p206	61.0716	76.95	137.739	0.801949
p207	68.3724	76.6762	145.021	0.886927
p208	75.4004	87.7096	163.128	0.859686
p209	71.8511	88.3843	160.348	0.801855
p210	73.3536	75.3816	148.53	0.977117
p211	88.4763	87.1824	175.579	1.01765
p212	78.4864	96.954	175.445	0.820096
p213	61.5355	70.0951	131.746	0.89376
p214	81.9628	74.3316	156.278	1.08686
p215	53.2344	58.3459	111.746	0.899178
p216	75.3429	70.366	145.783	1.06764
p217	66.1611	73.1737	139.165	0.907507
p218	72.1268	82.3771	154.65	0.874971
p219	77.7131	84.3152	161.993	0.94025
p220	71.62	79.6941	151.221	0.896523
p221	55.748	59.9391	115.832	0.947162
p222	84.3227	85.1007	169.595	0.977476
p223	63.8564	73.9474	137.747	0.852277
p224	78.311	82.7856	161.167	0.952458
p225	75.5078	68.1623	143.852	1.1402
p226	75.1247	78.1961	153.226	0.959655
p227	70.0721	74.8876	144.875	0.921687
p228	72.6373	80.3694	153.186	0.926723
p229	59.0108	67.6989	126.697	0.855701
p230	77.196	84.3446	161.552	0.902929
p231	62.8789	80.5697	143.535	0.760792
p232	79.6593	88.0062	167.502	0.902883
SBCC073	90.57	84.01	174.71	1.10009
SBCC146	70.01	78.71	148.78	0.891888

## Sheet: SuppTable3
Gene name	Chromosome	Start	End	Annotation	Exome capture results
HORVU.MOREX.r3.5HG0469740	chr5H	362221733	362227602	WD repeat-containing protein	SNP non-synonymous
HORVU.MOREX.r3.5HG0469840	chr5H	363855222	363858278	Receptor-like kinase	SNP non-synonymous
HORVU.MOREX.r3.5HG0469860	chr5H	364089463	364103556	Transcriptional activator DEMETER	SNP non-synonymous
HORVU.MOREX.r3.5HG0470170	chr5H	365661048	365663314	F-box family protein	SNP non-synonymous
HORVU.MOREX.r3.5HG0471400	chr5H	377049640	377052432	QWRF motif protein (DUF566)	SNP non-synonymous
HORVU.MOREX.r3.5HG0471560	chr5H	378292575	378297386	Receptor kinase	SNP non-synonymous
HORVU.MOREX.r3.5HG0471860	chr5H	380937500	380942852	Zinc finger, RING-type	SNP non-synonymous
HORVU.MOREX.r3.5HG0472840	chr5H	386383462	386387716	NBS-LRR disease resistance protein	SNP non-synonymous
HORVU.MOREX.r3.5HG0473860	chr5H	391706999	391709555	Pentatricopeptide repeat-containing protein	SNP non synonymous
HORVU.MOREX.r3.5HG0473970	chr5H	393114312	393115892	Glycosyltransferase	SNP non-synonymous
HORVU.MOREX.r3.5HG0474460	chr5H	396826307	396840977	Protein kinase, putative	SNP non-synonymous
HORVU.MOREX.r3.5HG0474610	chr5H	397579444	397584008	Histone-lysine N-methyltransferase	SNP non-synonymous
HORVU.MOREX.r3.5HG0474720	chr5H	397837153	397840290	Short-chain dehydrogenase/reductase family protein	SNP non-synonymous
HORVU.MOREX.r3.5HG0474780	chr5H	398227391	398232025	C2H2-like zinc finger protein	SNP non-synonymous
HORVU.MOREX.r3.5HG0474810	chr5H	398428555	398439113	Receptor-like protein kinase	SNP non-synonymous
HORVU.MOREX.r3.5HG0474880	chr5H	399002758	399003554	Leguminosin group485 secreted peptide	SNP non-synonymous
HORVU.MOREX.r3.5HG0475150	chr5H	400573404	400579795	ATP-binding cassette transporter subfamily A member	SNP non-synonymous
HORVU.MOREX.r3.5HG0475170	chr5H	400661131	400664736	Hypersensitive-induced response protein 1	no SNPs in CDS
HORVU.MOREX.r3.5HG0475250	chr5H	401394208	401397950	Translation initiation factor IF-2	SNP non-synonymous
HORVU.MOREX.r3.5HG0475330	chr5H	401734188	401741260	Cytosolic purine 5-nucleotidase	SNP non-synonymous
HORVU.MOREX.r3.5HG0475360	chr5H	401840525	401843897	Mitochondrial outer membrane porin	no SNPs in CDS
HORVU.MOREX.r3.5HG0475380	chr5H	401873506	401878028	Alcohol dehydrogenase	SNP non-synonymous
HORVU.MOREX.r3.5HG0475430	chr5H	402650032	402657993	transmembrane protein, putative (DUF1216)	SNP non-synonymous
HORVU.MOREX.r3.5HG0475540	chr5H	403201022	403212011	Aminopeptidase	SNP non-synonymous

## Sheet: SuppTable4
Project id	id	Accession	Organism part	Treatment
PRJEB14349	CAR15	Morex	Grain, bracts removed	15DPA
PRJEB14349	CAR5	Morex	Grain, bracts removed	5DPA
PRJEB14349	EMB	Morex	Embryos	4d dissected from germinating grains
PRJEB14349	EPI	Morex	Epidermis	4 weeks
PRJEB14349	ETI	Morex	Etiolated	10 day old seedling
PRJEB14349	INF1	Morex	Young Inflorescences	5mm
PRJEB14349	INF2	Morex	Inflorescences	1-1.5cm
PRJEB14349	LEA	Morex	Shoot from the seedlings	10cm shoot stage
PRJEB14349	LEM	Morex	Lemma	6 weeks PA
PRJEB14349	LOD	Morex	Lodicule	6 weeks PA
PRJEB14349	NOD	Morex	Developing tillers	six leaf stage
PRJEB14349	PAL	Morex	Palea	6 weeks PA
PRJEB14349	RAC	Morex	Rachis	5 weeks PA
PRJEB14349	ROO	Morex	Root	4 weeks
PRJEB14349	ROO2	Morex	Roots from the seedlings	10cm shoot stage
PRJEB14349	SEN	Morex	Senescing leaf	2 months
PRJNA324116	root_control	Cultivar Rolap	Root	Control
PRJNA324116	root_heat	Cultivar Rolap	Root	Heat
PRJNA324116	shoot_control	Cultivar Rolap	Shoot	Control
PRJNA324116	shoot_heat	Cultivar Rolap	Shoot	Heat
PRJNA400519	BI-04_roots_0h	BI-04	Roots	Low Nitrogen Stress(0h)
PRJNA400519	BI-04_roots_1h	BI-04	Roots	Low Nitrogen Stress(1h)
PRJNA400519	BI-04_roots_24h	BI-04	Roots	Low Nitrogen Stress(24h)
PRJNA400519	BI-04_shoots_0h	BI-04	Shoots	Low Nitrogen Stress(0h)
PRJNA400519	BI-04_shoots_1h	BI-04	Shoots	Low Nitrogen Stress(1h)
PRJNA400519	BI-04_shoots_24h	BI-04	Shoots	Low Nitrogen Stress(24h)
PRJNA400519	BI-45_roots_0h	BI-45	Roots	Low Nitrogen Stress(0h)
PRJNA400519	BI-45_roots_1h	BI-45	Roots	Low Nitrogen Stress(1h)
PRJNA400519	BI-45_roots_24h	BI-45	Roots	Low Nitrogen Stress(24h)
PRJNA400519	BI-45_shoots_0h	BI-45	Shoots	Low Nitrogen Stress(0h)
PRJNA400519	BI-45_shoots_1h	BI-45	Shoots	Low Nitrogen Stress(1h)
PRJNA400519	BI-45_shoots_24h	BI-45	Shoots	Low Nitrogen Stress(24h)
PRJEB50400	JH15-7_p	HEB15_124_17	root structure
PRJEB50400	JH15-14_p	HEB15_124_17	root structure
PRJEB50400	JH15-22_p	Barke	root structure
PRJEB50400	JH15-26_p	HEB15_124_17	root structure
PRJEB50400	JH15-32_p	HEB15_124_52	root structure
PRJEB50400	JH15-35_p	HEB15_124_52	root structure
PRJEB50400	JH15-51_p	HEB15_124_17	root structure
PRJEB50400	JH15-91_p	Barke	root structure
PRJEB50400	JH15-95_p	HEB15_124_52	root structure
PRJEB50400	JH15-96_p	Barke	root structure
PRJEB50400	JH15-104_p	HEB15_124_52	root structure
PRJEB50400	JH15-105_p	HEB15_124_17	root structure
PRJEB50400	JH15-113_p	Barke	root structure
PRJEB50400	JH15-115_p	HEB15_124_52	root structure
PRJEB50400	JH15-117_p	Barke	root structure
PRJNA430281	GCK03G	GN121	root	normal phosphorus(day 3)
PRJNA430281	GCK03Y	GN121	leaf	normal phosphorus(day 3)
PRJNA430281	GCK19G	GN121	root	normal phosphorus(day 19)
PRJNA430281	GCK19Y	GN121	leaf	normal phosphorus(day 19)
PRJNA430281	G-P03G	GN121	root	low phosphorus(day 3)
PRJNA430281	G-P03Y	GN121	leaf	low phosphorus(day 3)
PRJNA430281	G-P19G	GN121	root	low phosphorus(day 19)
PRJNA430281	G-P19Y	GN121	leaf	low phosphorus(day 19)
PRJNA430281	G-P22G	GN121	root	low phosphorus(day 22)
PRJNA430281	G-P22Y	GN121	leaf	low phosphorus(day 22)
PRJNA430281	GR22G	GN121	root	recovery with normal phosphorus(day 22)
PRJNA430281	GR22Y	GN121	leaf	recovery with normal phosphorus(day 22)
PRJNA430281	MCK03G	GN42	root	normal phosphorus(day 3)
PRJNA430281	MCK03Y	GN42	leaf	normal phosphorus(day 3)
PRJNA430281	MCK19G	GN42	root	normal phosphorus(day 19)
PRJNA430281	MCK19Y	GN42	leaf	normal phosphorus(day 19)
PRJNA430281	M-P03G	GN42	root	low phosphorus(day 3)
PRJNA430281	M-P03Y	GN42	leaf	low phosphorus(day 3)
PRJNA430281	M-P19G	GN42	root	low phosphorus(day 19)
PRJNA430281	M-P19Y	GN42	leaf	low phosphorus(day 19)
PRJNA430281	M-P22G	GN42	root	low phosphorus(day 22)
PRJNA430281	M-P22Y	GN42	leaf	low phosphorus(day 22)
PRJNA430281	MR22G	GN42	root	recovery with normal phosphorus(day 22)
PRJNA430281	MR22Y	GN42	leaf	recovery with normal phosphorus(day 22)
PRJNA439267	K-A	Scarlett	Root A (0-12.5% of the total seminal root length)	Control
PRJNA439267	K-B	Scarlett	Root B (25-37.5% of the total seminal root length)	Control
PRJNA439267	K-C	Scarlett	Root C (50-62.5% of the total seminal root length)	Control
PRJNA439267	S-A	Scarlett	Root A (0-12.5% of the total seminal root length)	Water Deficit
PRJNA439267	S-B	Scarlett	Root B (25-37.5% of the total seminal root length)	Water Deficit
PRJNA439267	S-C	Scarlett	Root C (50-62.5% of the total seminal root length)	Water Deficit
PRJNA755156	B49	Barke	3rd stem internode	3rd stem internode
PRJNA755156	B60	Barke	Lodicule day 55	Lodicule
PRJNA755156	B5	Barke	Day 6 shoot apex	Shoot Apex
PRJNA755156	B6	Barke	Developing grain 5 dpa	Developing grain
PRJNA755156	B4	Barke	50 day inflourescence	Inflorescence
PRJNA755156	B79	Barke	Salt stress embroyos	Embroyo
PRJNA755156	B74	Barke	Hot stress coleoptiles	Coleoptile
PRJNA755156	B88	Barke	Rhynchosporium infected leaf 3dpi\, 9dpi	Leaf
PRJNA755156	B51	Barke	Palea day 55	Palea
PRJNA755156	B2	Barke	23 day roots	Root
PRJNA755156	B1	Barke	6 day embroyo	Embroyo
PRJNA755156	B48	Barke	Day 35 root	Root
PRJNA755156	B46	Barke	Day 14 seedling	Leaf
PRJNA755156	B43	Barke	Etoliated Leaf	Leaf
PRJNA755156	B7	Barke	35 day inflourescence	Inflorescence
PRJNA755156	B87	Barke	Peduncle	Peduncle
PRJNA755156	B71	Barke	Cold stress coleoptiles	Coleoptile
PRJNA755156	B69	Barke	15 dpa developing grain	Developing grain
PRJNA755156	B61	Barke	Rachis day 55	Rachis
PRJNA755156	B53	Barke	Lemma day 55	Lemma
PRJEB12540	Scarlett_YI_control	Scarlett	Young Inflorescence	control
PRJEB12540	Scarlett_YI_drought	Scarlett	Young Inflorescence	drought
PRJEB12540	Scarlett_YI_greenhouse	Scarlett	Young Inflorescence	greenhouse
PRJEB12540	Scarlett_leaf_control	Scarlett	Leaf	control
PRJEB12540	Scarlett_leaf_drought	Scarlett	Leaf	drought
PRJEB12540	Scarlett_leaf_greenhouse	Scarlett	Leaf	greenhouse
PRJEB12540	SBCC073_YI_control	SBCC073	Young Inflorescence	control
PRJEB12540	SBCC073_YI_drought	SBCC073	Young Inflorescence	drought
PRJEB12540	SBCC073_YI_greenhouse	SBCC073	Young Inflorescence	greenhouse
PRJEB12540	SBCC073_LF_control	SBCC073	Leaf	control
PRJEB12540	SBCC073_LF_drought	SBCC073	Leaf	drought
PRJEB12540	SBCC073_LF_greenhouse	SBCC073	Leaf	greenhouse

## Sheet: SuppTable5
Gene Name Morex V3	Chrom.	Start/End	Annotation	ref	alt	Chr:bp	change	SIFT	SBCC146	SBCC073	EC	RNAseq
HORVU.MOREX.r3.5HG0471560	chr5H	378292575/ 378297386	Receptor kinase	A	G	5H:378296507	F7L	0.95	0	1	x	x
HORVU.MOREX.r3.5HG0473970	chr5H	393114312/393115892	Glycosyltransferase	A	G	5H:393114441	V469A	0.05	0	1	x	x
				T	C	5H:393114559	K430E	0.21	0	1	x	x
				C	T	5H:393114609	R413H	0.19	0	1	x	x
				C	T	5H:393114762	R362Q	0.51	0	1	x
				T	A	5H:393114816	D344V	0.02	0	1	x
HORVU.MOREX.r3.5HG0474460	chr5H	396826307/396840977	Protein kinase, putative	G	C	5H:396826386	G14A	1	0	1	x
				T	C	5H:396826948	W147R	0.26	0	1		x
				C	T	5H:396826954	H149S	1	0	1		x
				A	C	5H:396826955	H149S	0.53	0	1		x
				C	T	5H:396826985	S159L	0.14	0	1		x
				T	C	5H:396827060	V184A	0.48	0	1		x
				T	C	5H:396831249	F281L	0.4	0	1	x	x
				G	A	5H:396840367	G757S	0	0	1	x	x
HORVU.MOREX.r3.5HG0474810	chr5H	398428555/398439113	Receptor-like protein kinase	G	T	5H:398435002	P204T	0.01	1	0	x
				G	A	5H:398434497	P277L	0	1	0	x
				A	G	5H:398434155	S324P	1	1	1	x
				G	A	5H:398432701	A422V	1	1	0	x
				T	G	5H:398432073	N599T	1	1	1	x
HORVU.MOREX.r3.5HG0474880	chr5H	399002758/399003554	Leguminosin group485 secreted peptide	T	C	5H:399002906	Y23H	1	0	1		x
				G	T	5H:399002909	G24C	0	0	1		x
				A	C	5H:399002975	I46L	1	0	1		x
				T	C	5H:399003027	V63A	1	0	1		x
				G	A	5H:399003029	V64M	0.16	0	1		x
				G	A	5H:399003041	A68T	0.34	0	1		x
				G	C	5H:399003110	V91L	0.15	0	1		x
				G	C	5H:399003252	R138P	1	0	1		x
				A	C	5H:399003297	E153A	1	0	1		x
